# Supplementary material for: Structural insights into terminal arabinosylation of mycobacterial cell wall arabinan
Source: Nat Commun. 2025 Apr 29;16:3973. doi: 10.1038/s41467-025-58196-5 (PMC12041299; doi:10.1038/s41467-025-58196-5)
Supplement: Supplementary file 4 — Source Data [file 41467_2025_58196_MOESM4_ESM.xlsx]

## Sheet: Supplementary Fig.1
	Supplementary Fig. 1b SDS-PAGE gel of McAftB purification											Supplmentary Fig. 1c
													Peak for McAftB in Nanodisc complexed with Fab_B3
																Peak for McAftB in Nanodisc			Peak for McAftB in DDM
													x	y		x	y		x	y
													mL	Absorbance		mL	Absorbance		mL	Absorbance
													0	2.7		0	3.66		0	2.05
													0.02	0.02		0.02	0		0.02	-0.01
													0.03	-0.01		0.04	0.01		0.04	0.1
													0.05	-0.02		0.06	0.02		0.06	0.25
													0.06	-0.01		0.08	0.03		0.08	0.42
													0.08	-0.01		0.1	0.02		0.1	0.81
													0.09	0.06		0.12	0.01		0.12	2.15
													0.11	0.53		0.14	0		0.15	3.93
													0.12	1.36		0.16	0		0.17	4.37
													0.14	2.15		0.19	-0.01		0.19	3.73
													0.16	2.25		0.21	-0.01		0.21	3.2
													0.17	1.9		0.23	-0.01		0.23	2.94
													0.19	1.43		0.25	0.07		0.25	2.86
Single-point ELISA For Supplmentary Fig. 1d													0.2	1.12		0.27	0.46		0.27	2.89
													0.22	0.85		0.29	1.42		0.29	2.98
													0.23	0.69		0.31	2.11		0.31	3.14
AftB in Nanodisc complexed with Fab	empty nanodiscs												0.25	0.57		0.33	2.31		0.33	3.34
		Fab											0.27	0.47		0.35	2.32		0.35	3.56
0.351	0.05	AftB_B1											0.28	0.4		0.37	2.25		0.37	3.77
0.394	0.058	AftB_B2											0.3	0.35		0.39	2.11		0.39	4.04
0.36	0.05	AftB_B3											0.31	0.33		0.41	2.01		0.41	4.3
0.457	0.051	AftB_B4											0.33	0.31		0.43	1.92		0.44	4.56
0.381	0.049	AftB_B5											0.34	0.29		0.45	1.79		0.46	4.8
0.287	0.05	AftB_B6											0.36	0.24		0.47	1.7		0.48	5.06
0.346	0.052	AftB_B7											0.37	0.18		0.49	1.58		0.5	5.31
0.443	0.056	AftB_B8											0.39	0.18		0.51	1.46		0.52	5.59
0.475	0.054	AftB_B9											0.41	0.18		0.53	1.36		0.54	5.88
0.448	0.051	AftB_B10											0.42	0.15		0.56	1.24		0.56	6.18
0.352	0.056	AftB_B11											0.44	0.14		0.58	1.16		0.58	6.44
0.247	0.056	AftB_B12											0.45	0.11		0.6	1.07		0.6	6.71
0.305	0.054	AftB_B13											0.47	0.09		0.62	0.98		0.62	6.95
0.454	0.051	AftB_B14											0.48	0.1		0.64	0.9		0.64	7.23
0.432	0.05	AftB_B15											0.5	0.09		0.66	0.81		0.66	7.51
0.249	0.052	AftB_B16											0.52	0.1		0.68	0.75		0.68	7.77
0.368	0.051	AftB_B17											0.53	0.08		0.7	0.69		0.7	8.04
0.55	0.053	AftB_B18											0.55	0.06		0.72	0.58		0.73	8.3
0.328	0.052	AftB_B19											0.56	0.05		0.74	0.55		0.75	8.55
0.417	0.055	AftB_B20											0.58	0.03		0.76	0.51		0.77	8.76
0.49	0.052	AftB_B21											0.59	0.04		0.78	0.46		0.79	9
0.321	0.049	AftB_B22											0.61	0.06		0.8	0.41		0.81	9.21
0.319	0.05	AftB_B23											0.62	0.06		0.82	0.37		0.83	9.42
0.483	0.052	AftB_B24											0.64	0.05		0.84	0.32		0.85	9.61
0.286	0.054	AftB_B25											0.66	0.03		0.86	0.29		0.87	9.78
0.46	0.055	AftB_B26											0.67	0.02		0.88	0.26		0.89	9.94
0.511	0.064	AftB_B27											0.69	0.02		0.91	0.22		0.91	10.1
0.352	0.056	AftB_B11											0.7	0		0.93	0.19		0.93	10.24
0.247	0.056	AftB_B12											0.72	0		0.95	0.17		0.95	10.39
0.305	0.054	AftB_B13											0.73	-0.01		0.97	0.16		0.97	10.49
0.454	0.051	AftB_B14											0.75	-0.02		0.99	0.1		0.99	10.59
0.432	0.05	AftB_B15											0.77	0		1.01	0.09		1.02	10.68
0.249	0.052	AftB_B16											0.78	0.01		1.03	0.08		1.04	10.78
0.368	0.051	AftB_B17											0.8	-0.01		1.05	0.04		1.06	10.84
0.55	0.053	AftB_B18											0.81	0.01		1.07	0.03		1.08	10.83
0.328	0.052	AftB_B19											0.83	0		1.09	0.03		1.1	10.85
0.417	0.055	AftB_B20											0.84	0.01		1.11	0.01		1.12	10.86
0.49	0.052	AftB_B21											0.86	0.02		1.13	-0.02		1.14	10.84
0.321	0.049	AftB_B22											0.87	0.01		1.15	-0.02		1.16	10.84
0.319	0.05	AftB_B23											0.89	-0.03		1.17	-0.05		1.18	10.81
0.483	0.052	AftB_B24											0.91	-0.04		1.19	-0.05		1.2	10.76
0.286	0.054	AftB_B25											0.92	-0.03		1.21	-0.06		1.22	10.72
0.46	0.055	AftB_B26											0.94	-0.01		1.23	-0.08		1.24	10.68
0.511	0.064	AftB_B27											0.95	0		1.25	-0.09		1.26	10.63
													0.97	0		1.28	-0.11		1.28	10.55
													0.98	-0.03		1.3	-0.12		1.31	10.45
													1	-0.02		1.32	-0.11		1.33	10.38
Multi-point sAB ELISA For Supplmentary Figure 1e													1.01	0		1.34	-0.14		1.35	10.32
													1.03	0		1.36	-0.15		1.37	10.27
	AftB	Fab_B2	Fab_B3	Fab_B4	Fab_B18	Fab_B19	Fab_B20	Fab_B21					1.05	-0.01		1.38	-0.15		1.39	10.24
	-11	0.057	0.078	0.055	0.059	0.064	0.065	0.061					1.06	-0.03		1.4	-0.15		1.41	10.2
	-10.5229	0.055	0.07	0.065	0.06	0.06	0.075	0.065					1.08	-0.06		1.42	-0.16		1.43	10.14
	-10	0.061	0.134	0.062	0.074	0.071	0.086	0.089					1.09	-0.05		1.44	-0.18		1.45	10.08
	-9.52288	0.068	0.216	0.08	0.122	0.093	0.156	0.162					1.11	-0.05		1.46	-0.18		1.47	10.06
	-9	0.103	0.541	0.127	0.313	0.121	0.256	0.481					1.12	-0.03		1.48	-0.18		1.49	10.01
	-8.52288	0.18	0.902	0.281	0.674	0.226	0.387	0.822					1.14	-0.03		1.5	-0.18		1.51	9.92
	-8	0.234	1.032	0.519	0.907	0.333	0.488	0.924					1.16	-0.04		1.52	-0.19		1.53	9.83
	-7.52288	0.246	1.286	0.584	0.866	0.55	0.534	0.939					1.17	-0.04		1.54	-0.19		1.55	9.75
	-7	0.278	1.109	0.943	0.948	0.77	0.577	0.966					1.19	-0.05		1.56	-0.2		1.57	9.66
	-6.52288	0.314	0.971	0.696	0.904	0.932	0.646	0.952					1.2	-0.06		1.58	-0.22		1.6	9.57
	-6	0.355	1.079	0.806	1.032	0.995	0.718	1.107					1.22	-0.05		1.6	-0.23		1.62	9.49
	-5.52288	0.42	1.039	0.783	0.894	0.974	0.833	0.962					1.23	-0.05		1.62	-0.23		1.64	9.38
													1.25	-0.04		1.65	-0.24		1.66	9.27
													1.26	-0.03		1.67	-0.25		1.68	9.15
													1.28	-0.05		1.69	-0.25		1.7	8.99
													1.3	-0.05		1.71	-0.26		1.72	8.86
													1.31	-0.05		1.73	-0.28		1.74	8.67
													1.33	-0.06		1.75	-0.26		1.76	8.55
													1.34	-0.06		1.77	-0.3		1.78	8.43
													1.36	-0.04		1.79	-0.31		1.8	8.29
													1.37	-0.04		1.81	-0.3		1.82	8.11
													1.39	-0.04		1.83	-0.3		1.84	7.94
													1.41	-0.03		1.85	-0.31		1.87	7.77
													1.42	-0.03		1.87	-0.3		1.89	7.61
													1.44	-0.05		1.89	-0.3		1.91	7.43
													1.45	-0.07		1.91	-0.32		1.93	7.24
													1.47	-0.06		1.93	-0.33		1.95	7.03
													1.48	-0.05		1.95	-0.32		1.97	6.86
													1.5	-0.06		1.97	-0.33		1.99	6.68
													1.51	-0.05		2	-0.33		2.01	6.5
													1.53	-0.06		2.02	-0.32		2.03	6.3
													1.55	-0.08		2.04	-0.34		2.05	6.1
													1.56	-0.08		2.06	-0.34		2.07	5.92
													1.58	-0.07		2.08	-0.34		2.09	5.73
													1.59	-0.05		2.1	-0.34		2.11	5.56
													1.61	-0.06		2.12	-0.33		2.13	5.38
													1.62	-0.05		2.14	-0.34		2.16	5.17
													1.64	-0.06		2.16	-0.36		2.18	4.97
													1.66	-0.07		2.18	-0.37		2.2	4.82
													1.67	-0.07		2.2	-0.35		2.22	4.65
													1.69	-0.07		2.22	-0.36		2.24	4.5
													1.7	-0.07		2.24	-0.38		2.26	4.32
													1.72	-0.07		2.26	-0.38		2.28	4.15
													1.73	-0.07		2.28	-0.38		2.3	3.97
													1.75	-0.07		2.3	-0.37		2.32	3.83
													1.76	-0.07		2.32	-0.37		2.34	3.65
													1.78	-0.07		2.34	-0.35		2.36	3.48
													1.8	-0.09		2.37	-0.35		2.38	3.33
													1.81	-0.08		2.39	-0.35		2.4	3.2
													1.83	-0.08		2.41	-0.34		2.42	3.04
													1.84	-0.08		2.43	-0.34		2.45	2.89
													1.86	-0.07		2.45	-0.33		2.47	2.75
													1.87	-0.08		2.47	-0.32		2.49	2.61
													1.89	-0.09		2.49	-0.34		2.51	2.49
													1.91	-0.09		2.51	-0.34		2.53	2.38
													1.92	-0.08		2.53	-0.35		2.55	2.25
													1.94	-0.07		2.55	-0.36		2.57	2.12
													1.95	-0.09		2.57	-0.35		2.59	2.01
													1.97	-0.1		2.59	-0.34		2.61	1.88
													1.98	-0.09		2.61	-0.35		2.63	1.74
													2	-0.07		2.63	-0.37		2.65	1.61
													2.01	-0.08		2.65	-0.37		2.67	1.5
													2.03	-0.1		2.67	-0.37		2.69	1.39
													2.05	-0.09		2.69	-0.35		2.71	1.29
													2.06	-0.09		2.72	-0.36		2.74	1.21
													2.08	-0.08		2.74	-0.38		2.76	1.13
													2.09	-0.07		2.76	-0.37		2.78	1.01
													2.11	-0.08		2.78	-0.38		2.8	0.92
													2.12	-0.1		2.8	-0.38		2.82	0.81
													2.14	-0.1		2.82	-0.38		2.84	0.71
													2.15	-0.07		2.84	-0.39		2.86	0.63
													2.17	-0.07		2.86	-0.38		2.88	0.55
													2.19	-0.08		2.88	-0.41		2.9	0.47
													2.2	-0.07		2.9	-0.42		2.92	0.38
													2.22	-0.07		2.92	-0.41		2.94	0.3
													2.23	-0.1		2.94	-0.4		2.96	0.22
													2.25	-0.1		2.96	-0.39		2.98	0.15
													2.26	-0.08		2.98	-0.39		3	0.05
													2.28	-0.09		3	-0.38		3.03	-0.02
													2.3	-0.1		3.02	-0.39		3.05	-0.09
													2.31	-0.1		3.04	-0.4		3.07	-0.19
													2.33	-0.1		3.06	-0.39		3.09	-0.26
													2.34	-0.11		3.09	-0.39		3.11	-0.32
													2.36	-0.1		3.11	-0.4		3.13	-0.4
													2.37	-0.08		3.13	-0.38		3.15	-0.46
													2.39	-0.09		3.15	-0.39		3.17	-0.53
													2.4	-0.09		3.17	-0.38		3.19	-0.58
													2.42	-0.09		3.19	-0.35		3.21	-0.65
													2.44	-0.1		3.21	-0.36		3.23	-0.7
													2.45	-0.1		3.23	-0.37		3.25	-0.76
													2.47	-0.1		3.25	-0.35		3.27	-0.83
													2.48	-0.11		3.27	-0.34		3.29	-0.89
													2.5	-0.1		3.29	-0.36		3.32	-0.94
													2.51	-0.09		3.31	-0.35		3.34	-0.99
													2.53	-0.09		3.33	-0.31		3.36	-1.06
													2.55	-0.1		3.35	-0.27		3.38	-1.11
													2.56	-0.1		3.37	-0.23		3.4	-1.17
													2.58	-0.11		3.39	-0.13		3.42	-1.2
													2.59	-0.13		3.41	-0.03		3.44	-1.24
													2.61	-0.11		3.43	0.13		3.46	-1.31
													2.62	-0.1		3.46	0.36		3.48	-1.37
													2.64	-0.11		3.48	0.63		3.5	-1.41
													2.65	-0.11		3.5	0.93		3.52	-1.47
													2.67	-0.09		3.52	1.22		3.54	-1.53
													2.69	-0.09		3.54	1.45		3.56	-1.56
													2.7	-0.08		3.56	1.63		3.58	-1.61
													2.72	-0.08		3.58	1.75		3.61	-1.65
													2.73	-0.1		3.6	1.81		3.63	-1.68
													2.75	-0.11		3.62	1.86		3.65	-1.73
													2.76	-0.11		3.64	1.9		3.67	-1.76
													2.78	-0.1		3.66	1.91		3.69	-1.77
													2.8	-0.11		3.68	1.94		3.71	-1.8
													2.81	-0.13		3.7	1.97		3.73	-1.87
													2.83	-0.12		3.72	1.98		3.75	-1.89
													2.84	-0.11		3.74	2.01		3.77	-1.92
													2.86	-0.1		3.76	2.02		3.79	-1.95
													2.87	-0.1		3.78	2.03		3.81	-1.97
													2.89	-0.1		3.81	2.03		3.83	-2.01
													2.9	-0.11		3.83	2.03		3.85	-2.03
													2.92	-0.11		3.85	2.04		3.88	-2.05
													2.94	-0.12		3.87	2.03		3.9	-2.09
													2.95	-0.11		3.89	2		3.92	-2.11
													2.97	-0.08		3.91	2.01		3.94	-2.1
													2.98	-0.11		3.93	2.01		3.96	-2.12
													3	-0.13		3.95	2		3.98	-2.16
													3.01	-0.11		3.97	2.01		4	-2.18
													3.03	-0.08		3.99	2		4.02	-2.2
													3.04	-0.1		4.01	2		4.04	-2.23
													3.06	-0.12		4.03	2		4.06	-2.24
													3.08	-0.12		4.05	2.02		4.08	-2.24
													3.09	-0.1		4.07	2.02		4.1	-2.27
													3.11	-0.1		4.09	2.02		4.12	-2.3
													3.12	-0.11		4.11	2.02		4.14	-2.3
													3.14	-0.12		4.13	2.05		4.17	-2.31
													3.15	-0.13		4.15	2.05		4.19	-2.32
													3.17	-0.12		4.18	2.05		4.21	-2.31
													3.19	-0.12		4.2	2.07		4.23	-2.34
													3.2	-0.11		4.22	2.08		4.25	-2.38
													3.22	-0.09		4.24	2.07		4.27	-2.36
													3.23	-0.1		4.26	2.1		4.29	-2.38
													3.25	-0.11		4.28	2.11		4.31	-2.4
													3.26	-0.11		4.3	2.12		4.33	-2.41
													3.28	-0.1		4.32	2.11		4.35	-2.42
													3.29	-0.1		4.34	2.1		4.37	-2.42
													3.31	-0.12		4.36	2.09		4.39	-2.4
													3.33	-0.13		4.38	2.09		4.41	-2.42
													3.34	-0.13		4.4	2.06		4.43	-2.42
													3.36	-0.13		4.42	2.06		4.46	-2.45
													3.37	-0.14		4.44	2.02		4.48	-2.46
													3.39	-0.14		4.46	1.99		4.5	-2.44
													3.4	-0.13		4.48	1.96		4.52	-2.45
													3.42	-0.12		4.5	1.91		4.54	-2.46
													3.44	-0.13		4.53	1.86		4.56	-2.48
													3.45	-0.12		4.55	1.81		4.58	-2.47
													3.47	-0.13		4.57	1.78		4.6	-2.47
													3.48	-0.12		4.59	1.72		4.62	-2.48
													3.5	-0.15		4.61	1.65		4.64	-2.49
													3.51	-0.16		4.63	1.6		4.66	-2.49
													3.53	-0.13		4.65	1.54		4.68	-2.48
													3.54	-0.15		4.67	1.46		4.7	-2.49
													3.56	-0.16		4.69	1.39		4.72	-2.49
													3.58	-0.13		4.71	1.32		4.75	-2.48
													3.59	-0.11		4.73	1.26		4.77	-2.51
													3.61	-0.12		4.75	1.21		4.79	-2.51
													3.62	-0.13		4.77	1.13		4.81	-2.49
													3.64	-0.14		4.79	1.08		4.83	-2.49
													3.65	-0.17		4.81	1.03		4.85	-2.51
													3.67	-0.16		4.83	0.96		4.87	-2.52
													3.69	-0.14		4.85	0.9		4.89	-2.54
													3.7	-0.13		4.87	0.84		4.91	-2.53
													3.72	-0.13		4.9	0.79		4.93	-2.53
													3.73	-0.15		4.92	0.74		4.95	-2.55
													3.75	-0.16		4.94	0.7		4.97	-2.53
													3.76	-0.14		4.96	0.65		4.99	-2.52
													3.78	-0.13		4.98	0.6		5.01	-2.52
													3.79	-0.12		5	0.57		5.04	-2.52
													3.81	-0.13		5.02	0.54		5.06	-2.52
													3.83	-0.16		5.04	0.5		5.08	-2.53
													3.84	-0.16		5.06	0.48		5.1	-2.53
													3.86	-0.15		5.08	0.44		5.12	-2.53
													3.87	-0.15		5.1	0.41		5.14	-2.52
													3.89	-0.15		5.12	0.39		5.16	-2.53
													3.9	-0.17		5.14	0.37		5.18	-2.53
													3.92	-0.18		5.16	0.37		5.2	-2.5
													3.94	-0.15		5.18	0.33		5.22	-2.51
													3.95	-0.14		5.2	0.3		5.24	-2.53
													3.97	-0.15		5.22	0.29		5.26	-2.53
													3.98	-0.17		5.24	0.27		5.28	-2.51
													4	-0.17		5.27	0.25		5.3	-2.51
													4.01	-0.17		5.29	0.24		5.33	-2.54
													4.03	-0.16		5.31	0.23		5.35	-2.53
													4.04	-0.14		5.33	0.19		5.37	-2.51
													4.06	-0.14		5.35	0.18		5.39	-2.5
													4.08	-0.16		5.37	0.17		5.41	-2.51
													4.09	-0.16		5.39	0.16		5.43	-2.5
													4.11	-0.16		5.41	0.14		5.45	-2.52
													4.12	-0.15		5.43	0.14		5.47	-2.52
													4.14	-0.15		5.45	0.14		5.49	-2.52
													4.15	-0.16		5.47	0.13		5.51	-2.54
													4.17	-0.16		5.49	0.12		5.53	-2.54
													4.18	-0.15		5.51	0.09		5.55	-2.54
													4.2	-0.14		5.53	0.08		5.57	-2.52
													4.22	-0.16		5.55	0.08		5.6	-2.49
													4.23	-0.16		5.57	0.08		5.62	-2.51
													4.25	-0.17		5.59	0.08		5.64	-2.53
													4.26	-0.18		5.62	0.09		5.66	-2.52
													4.28	-0.15		5.64	0.08		5.68	-2.52
													4.29	-0.14		5.66	0.08		5.7	-2.51
													4.31	-0.16		5.68	0.07		5.72	-2.52
													4.33	-0.16		5.7	0.08		5.74	-2.52
													4.34	-0.18		5.72	0.09		5.76	-2.52
													4.36	-0.16		5.74	0.08		5.78	-2.54
													4.37	-0.14		5.76	0.06		5.8	-2.52
													4.39	-0.15		5.78	0.08		5.82	-2.52
													4.4	-0.15		5.8	0.08		5.84	-2.53
													4.42	-0.16		5.82	0.08		5.86	-2.52
													4.43	-0.16		5.84	0.08		5.89	-2.51
													4.45	-0.17		5.86	0.09		5.91	-2.52
													4.47	-0.16		5.88	0.08		5.93	-2.53
													4.48	-0.16		5.9	0.08		5.95	-2.53
													4.5	-0.16		5.92	0.09		5.97	-2.54
													4.51	-0.15		5.94	0.09		5.99	-2.56
													4.53	-0.15		5.96	0.09		6.01	-2.55
													4.54	-0.15		5.99	0.11		6.03	-2.52
													4.56	-0.15		6.01	0.1		6.05	-2.53
													4.58	-0.14		6.03	0.11		6.07	-2.52
													4.59	-0.15		6.05	0.1		6.09	-2.51
													4.61	-0.15		6.07	0.11		6.11	-2.54
													4.62	-0.13		6.09	0.13		6.13	-2.55
													4.64	-0.15		6.11	0.14		6.15	-2.53
													4.65	-0.15		6.13	0.15		6.18	-2.52
													4.67	-0.17		6.15	0.14		6.2	-2.53
													4.68	-0.18		6.17	0.14		6.22	-2.54
													4.7	-0.19		6.19	0.15		6.24	-2.53
													4.72	-0.19		6.21	0.18		6.26	-2.54
													4.73	-0.18		6.23	0.19		6.28	-2.55
													4.75	-0.19		6.25	0.2		6.3	-2.55
													4.76	-0.19		6.27	0.19		6.32	-2.54
													4.78	-0.18		6.29	0.22		6.34	-2.54
													4.79	-0.17		6.31	0.21		6.36	-2.52
													4.81	-0.18		6.34	0.23		6.38	-2.51
													4.83	-0.19		6.36	0.25		6.4	-2.53
													4.84	-0.2		6.38	0.28		6.42	-2.53
													4.86	-0.21		6.4	0.3		6.44	-2.53
													4.87	-0.19		6.42	0.31		6.47	-2.52
													4.89	-0.15		6.44	0.33		6.49	-2.51
													4.9	-0.15		6.46	0.34		6.51	-2.48
													4.92	-0.17		6.48	0.34		6.53	-2.48
													4.93	-0.18		6.5	0.4		6.55	-2.52
													4.95	-0.17		6.52	0.41		6.57	-2.51
													4.97	-0.17		6.54	0.43		6.59	-2.47
													4.98	-0.2		6.56	0.45		6.61	-2.49
													5	-0.21		6.58	0.47		6.63	-2.5
													5.01	-0.19		6.6	0.47		6.65	-2.5
													5.03	-0.18		6.62	0.52		6.67	-2.48
													5.04	-0.17		6.64	0.54		6.69	-2.48
													5.06	-0.18		6.66	0.56		6.71	-2.51
													5.07	-0.18		6.68	0.58		6.73	-2.51
													5.09	-0.17		6.71	0.61		6.76	-2.49
													5.11	-0.16		6.73	0.62		6.78	-2.49
													5.12	-0.16		6.75	0.64		6.8	-2.48
													5.14	-0.2		6.77	0.67		6.82	-2.46
													5.15	-0.22		6.79	0.71		6.84	-2.43
													5.17	-0.21		6.81	0.72		6.86	-2.41
													5.18	-0.18		6.83	0.73		6.88	-2.42
													5.2	-0.17		6.85	0.73		6.9	-2.38
													5.22	-0.17		6.87	0.76		6.92	-2.31
													5.23	-0.17		6.89	0.78		6.94	-2.27
													5.25	-0.18		6.91	0.81		6.96	-2.24
													5.26	-0.17		6.93	0.84		6.98	-2.21
													5.28	-0.17		6.95	0.85		7	-2.15
													5.29	-0.18		6.97	0.86		7.02	-2.1
													5.31	-0.17		6.99	0.89		7.05	-2.07
													5.32	-0.18		7.01	0.91		7.07	-2.06
													5.34	-0.17		7.03	0.94		7.09	-2.04
													5.36	-0.17		7.05	0.96		7.11	-2.02
													5.37	-0.17		7.08	1.01		7.13	-1.99
													5.39	-0.2		7.1	1.04		7.15	-1.97
													5.4	-0.21		7.12	1.08		7.17	-2
													5.42	-0.21		7.14	1.1		7.19	-2
													5.43	-0.19		7.16	1.13		7.21	-2
													5.45	-0.19		7.18	1.17		7.23	-1.98
													5.47	-0.19		7.2	1.2		7.25	-1.97
													5.48	-0.21		7.22	1.25		7.27	-1.98
													5.5	-0.21		7.24	1.28		7.29	-1.97
													5.51	-0.2		7.26	1.33		7.31	-1.96
													5.53	-0.21		7.28	1.35		7.34	-1.96
													5.54	-0.18		7.3	1.4		7.36	-1.94
													5.56	-0.19		7.32	1.42		7.38	-1.93
													5.57	-0.19		7.34	1.46		7.4	-1.92
													5.59	-0.18		7.36	1.5		7.42	-1.93
													5.61	-0.18		7.38	1.54		7.44	-1.94
													5.62	-0.18		7.4	1.57		7.46	-1.91
													5.64	-0.18		7.43	1.62		7.48	-1.89
													5.65	-0.19		7.45	1.63		7.5	-1.9
													5.67	-0.19		7.47	1.66		7.52	-1.91
													5.68	-0.2		7.49	1.7		7.54	-1.89
													5.7	-0.2		7.51	1.75		7.56	-1.85
													5.72	-0.18		7.53	1.78		7.58	-1.83
													5.73	-0.17		7.55	1.82		7.61	-1.83
													5.75	-0.19		7.57	1.88		7.63	-1.8
													5.76	-0.19		7.59	1.91		7.65	-1.74
													5.78	-0.19		7.61	1.98		7.67	-1.66
													5.79	-0.19		7.63	2.04		7.69	-1.56
													5.81	-0.2		7.65	2.13		7.71	-1.48
													5.82	-0.2		7.67	2.22		7.73	-1.36
													5.84	-0.21		7.69	2.32		7.75	-1.18
													5.86	-0.2		7.71	2.41		7.77	-1.01
													5.87	-0.2		7.73	2.55		7.79	-0.76
													5.89	-0.19		7.75	2.71		7.81	-0.47
													5.9	-0.19		7.77	2.9		7.83	-0.19
													5.92	-0.21		7.8	3.08		7.85	0.15
													5.93	-0.21		7.82	3.32		7.87	0.5
													5.95	-0.19		7.84	3.56		7.9	0.95
													5.96	-0.18		7.86	3.84		7.92	1.41
													5.98	-0.19		7.88	4.18		7.94	1.88
													6	-0.19		7.9	4.56		7.96	2.35
													6.01	-0.2		7.92	4.97		7.98	2.93
													6.03	-0.21		7.94	5.41		8	3.48
													6.04	-0.22		7.96	5.9		8.02	4.12
													6.06	-0.22		7.98	6.48		8.04	4.73
													6.07	-0.21		8	7.12		8.06	5.49
													6.09	-0.21		8.02	7.77		8.08	6.24
													6.11	-0.2		8.04	8.52		8.1	7.08
													6.12	-0.18		8.06	9.34		8.12	7.97
													6.14	-0.21		8.08	10.28		8.14	8.98
													6.15	-0.23		8.1	11.29		8.16	10.01
													6.17	-0.21		8.12	12.45		8.19	11.13
													6.18	-0.2		8.15	13.8		8.21	12.3
													6.2	-0.19		8.17	15.34		8.23	13.58
													6.21	-0.19		8.19	17.11		8.25	14.87
													6.23	-0.19		8.21	19.23		8.27	16.17
													6.25	-0.18		8.23	21.68		8.29	17.67
													6.26	-0.2		8.25	24.58		8.31	19.08
													6.28	-0.22		8.27	27.95		8.33	20.59
													6.29	-0.23		8.29	31.86		8.35	21.99
													6.31	-0.23		8.31	36.23		8.37	23.38
													6.32	-0.21		8.33	41.11		8.39	24.81
													6.34	-0.2		8.35	46.32		8.41	26.26
													6.36	-0.2		8.37	51.95		8.43	27.49
													6.37	-0.19		8.39	57.67		8.45	28.81
													6.39	-0.16		8.41	63.62		8.48	29.93
													6.4	-0.13		8.43	69.44		8.5	31.05
													6.42	-0.15		8.45	75.2		8.52	32.05
													6.43	-0.14		8.47	80.78		8.54	32.99
													6.45	-0.13		8.49	86.04		8.56	33.89
													6.46	-0.11		8.52	90.92		8.58	34.72
													6.48	-0.08		8.54	95.38		8.6	35.37
													6.5	-0.06		8.56	99.44		8.62	36.12
													6.51	-0.03		8.58	102.91		8.64	36.76
													6.53	-0.03		8.6	105.77		8.66	37.47
													6.54	-0.02		8.62	108.08		8.68	38.18
													6.56	0.01		8.64	109.75		8.7	38.79
													6.57	0.03		8.66	110.7		8.72	39.47
													6.59	0.05		8.68	111.01		8.74	40.24
													6.61	0.07		8.7	110.76		8.77	41.09
													6.62	0.09		8.72	109.93		8.79	41.98
													6.64	0.13		8.74	108.54		8.81	42.94
													6.65	0.16		8.76	106.87		8.83	43.89
													6.67	0.16		8.78	104.82		8.85	45.08
													6.68	0.17		8.8	102.5		8.87	46.23
													6.7	0.23		8.82	100.11		8.89	47.53
													6.71	0.27		8.84	97.53		8.91	48.89
													6.73	0.31		8.86	94.96		8.93	50.33
													6.75	0.36		8.89	92.24		8.95	51.81
													6.76	0.4		8.91	89.67		8.97	53.49
													6.78	0.46		8.93	87.03		8.99	55.07
													6.79	0.52		8.95	84.5		9.01	56.94
													6.81	0.6		8.97	81.95		9.03	58.61
													6.82	0.7		8.99	79.56		9.06	60.57
													6.84	0.78		9.01	77.11		9.08	62.56
													6.86	0.88		9.03	74.86		9.1	64.6
													6.87	1.01		9.05	72.54		9.12	66.68
													6.89	1.13		9.07	70.36		9.14	68.94
													6.9	1.28		9.09	68.31		9.16	71.08
													6.92	1.44		9.11	66.3		9.18	73.67
													6.93	1.62		9.13	64.44		9.2	76.41
													6.95	1.85		9.15	62.59		9.22	78.94
													6.96	2.05		9.17	60.88		9.24	81.95
													6.98	2.31		9.19	59.17		9.26	84.88
													7	2.55		9.21	57.64		9.28	88.11
													7.01	2.78		9.24	56.13		9.3	91.57
													7.03	3.06		9.26	54.73		9.33	95.31
													7.04	3.33		9.28	53.38		9.35	99.11
													7.06	3.68		9.3	52.2		9.37	103.39
													7.07	3.96		9.32	50.99		9.39	107.47
													7.09	4.24		9.34	49.95		9.41	112.39
													7.1	4.59		9.36	48.93		9.43	117.24
													7.12	4.93		9.38	48.04		9.45	122.37
													7.14	5.34		9.4	47.17		9.47	127.4
													7.15	5.75		9.42	46.43		9.49	133.15
													7.17	6.11		9.44	45.77		9.51	138.72
													7.18	6.53		9.46	45.21		9.53	145.01
													7.2	6.94		9.48	44.72		9.55	150.84
													7.21	7.43		9.5	44.38		9.57	157.4
													7.23	7.92		9.52	44.13		9.59	163.57
													7.25	8.36		9.54	43.99		9.62	170.09
													7.26	8.9		9.56	43.95		9.64	176.63
													7.28	9.41		9.58	44.07		9.66	183.21
													7.29	9.98		9.61	44.31		9.68	189.64
													7.31	10.63		9.63	44.73		9.7	196.13
													7.32	11.18		9.65	45.33		9.72	202.47
													7.34	11.87		9.67	46.12		9.74	208.46
													7.35	12.55		9.69	47.09		9.76	214.76
													7.37	13.29		9.71	48.41		9.78	219.78
													7.39	14.1		9.73	49.96		9.8	224.94
													7.4	14.87		9.75	51.97		9.82	229.47
													7.42	15.79		9.77	54.31		9.84	233.93
													7.43	16.69		9.79	57.25		9.86	237.44
													7.45	17.65		9.81	60.77		9.88	240.51
													7.46	18.75		9.83	65.1		9.91	242.56
													7.48	19.74		9.85	70.11		9.93	244.12
													7.5	20.94		9.87	76.14		9.95	245.03
													7.51	22.15		9.89	82.91		9.97	245.12
													7.53	23.19		9.91	90.8		9.99	244.42
													7.54	24.46		9.93	99.48		10.01	242.64
													7.56	25.5		9.96	108.76		10.03	240.25
													7.57	26.66		9.98	118.84		10.05	237.29
													7.59	27.8		10	129.15		10.07	233.45
													7.6	28.63		10.02	139.83		10.09	228.69
													7.62	29.56		10.04	150.47		10.11	223.42
													7.64	30.31		10.06	160.9		10.13	217.5
													7.65	30.91		10.08	171.04		10.15	211.27
													7.67	31.35		10.1	180.93		10.17	204.5
													7.68	31.54		10.12	189.7		10.2	197.21
													7.7	31.62		10.14	198.07		10.22	189.87
													7.71	31.53		10.16	205.67		10.24	181.73
													7.73	31.27		10.18	212.52		10.26	174
													7.75	30.7		10.2	218.59		10.28	165.95
													7.76	30.11		10.22	223.95		10.3	158.3
													7.78	29.24		10.24	228.56		10.32	150.03
													7.79	28.25		10.26	232.55		10.34	142.63
													7.81	27.24		10.28	235.75		10.36	134.46
													7.82	26.08		10.3	238.55		10.38	127.6
													7.84	24.93		10.33	240.69		10.4	119.99
													7.85	23.63		10.35	242.32		10.42	113.15
													7.87	22.31		10.37	243.62		10.44	106.3
													7.89	21.16		10.39	244.44		10.46	100.08
													7.9	19.91		10.41	244.89		10.49	93.76
													7.92	18.76		10.43	245		10.51	88.09
													7.93	17.6		10.45	244.92		10.53	82.49
													7.95	16.53		10.47	244.41		10.55	77.61
													7.96	15.65		10.49	243.6		10.57	72.51
													7.98	14.71		10.51	242.67		10.59	67.89
													7.99	13.97		10.53	241.39		10.61	63.71
													8.01	13.19		10.55	239.79		10.63	59.47
													8.03	12.48		10.57	237.95		10.65	55.86
													8.04	11.94		10.59	235.87		10.67	52.24
													8.06	11.37		10.61	233.46		10.69	48.98
													8.07	10.9		10.63	230.74		10.71	45.98
													8.09	10.42		10.65	227.81		10.73	43.03
													8.1	9.95		10.67	224.45		10.75	40.24
													8.12	9.63		10.7	220.83		10.78	37.88
													8.14	9.27		10.72	216.98		10.8	35.37
													8.15	8.9		10.74	212.76		10.82	33.28
													8.17	8.65		10.76	208.39		10.84	31.22
													8.18	8.35		10.78	203.67		10.86	29.37
													8.2	8.08		10.8	198.89		10.88	27.54
													8.21	7.81		10.82	193.83		10.9	25.91
													8.23	7.55		10.84	188.75		10.92	24.23
													8.24	7.35		10.86	183.55		10.94	22.88
													8.26	7.13		10.88	178.47		10.96	21.46
													8.28	6.93		10.9	173.18		10.98	20.19
													8.29	6.74		10.92	168.18		11	18.99
													8.31	6.55		10.94	162.94		11.02	17.85
													8.32	6.39		10.96	158.18		11.05	16.88
													8.34	6.22		10.98	153.33		11.07	15.94
													8.35	6.05		11	148.79		11.09	15
													8.37	5.9		11.02	144.38		11.11	14.21
													8.39	5.76		11.05	140.33		11.13	13.4
													8.4	5.65		11.07	136.35		11.15	12.62
													8.42	5.5		11.09	132.73		11.17	12.02
													8.43	5.36		11.11	129.27		11.19	11.35
													8.45	5.28		11.13	126.06		11.21	10.75
													8.46	5.17		11.15	123.07		11.23	10.17
													8.48	5.08		11.17	120.23		11.25	9.66
													8.49	4.97		11.19	117.78		11.27	9.15
													8.51	4.85		11.21	115.22		11.29	8.66
													8.53	4.76		11.23	113.06		11.31	8.22
													8.54	4.68		11.25	110.9		11.34	7.83
													8.56	4.62		11.27	108.96		11.36	7.41
													8.57	4.54		11.29	106.99		11.38	7.06
													8.59	4.46		11.31	105.22		11.4	6.68
													8.6	4.37		11.33	103.47		11.42	6.36
													8.62	4.3		11.35	101.73		11.44	6.01
													8.64	4.27		11.37	100.05		11.46	5.7
													8.65	4.23		11.39	98.43		11.48	5.41
													8.67	4.15		11.42	96.75		11.5	5.15
													8.68	4.08		11.44	95.1		11.52	4.88
													8.7	4.04		11.46	93.51		11.54	4.61
													8.71	4		11.48	91.94		11.56	4.35
													8.73	3.96		11.5	90.26		11.58	4.11
													8.74	3.91		11.52	88.7		11.6	3.9
													8.76	3.87		11.54	87.2		11.63	3.66
													8.78	3.85		11.56	85.6		11.65	3.44
													8.79	3.84		11.58	84.08		11.67	3.24
													8.81	3.83		11.6	82.52		11.69	3.05
													8.82	3.83		11.62	81.13		11.71	2.87
													8.84	3.82		11.64	79.62		11.73	2.69
													8.85	3.8		11.66	78.26		11.75	2.5
													8.87	3.83		11.68	76.93		11.77	2.33
													8.89	3.86		11.7	75.61		11.79	2.17
													8.9	3.9		11.72	74.35		11.81	2.03
													8.92	3.93		11.74	73.2		11.83	1.86
													8.93	3.98		11.77	72.02		11.85	1.73
													8.95	4.05		11.79	70.9		11.87	1.61
													8.96	4.1		11.81	69.82		11.89	1.48
													8.98	4.17		11.83	68.8		11.92	1.33
													8.99	4.24		11.85	67.73		11.94	1.21
													9.01	4.29		11.87	66.77		11.96	1.1
													9.03	4.42		11.89	65.83		11.98	0.98
													9.04	4.54		11.91	64.85		12	0.86
													9.06	4.66		11.93	63.95		12.02	0.76
													9.07	4.8		11.95	63.07		12.04	0.65
													9.09	4.94		11.97	62.22		12.06	0.55
													9.1	5.1		11.99	61.32		12.08	0.48
													9.12	5.25		12.01	60.48		12.1	0.4
													9.13	5.45		12.03	59.69		12.12	0.31
													9.15	5.68		12.05	58.84		12.14	0.25
													9.17	5.87		12.07	58.04		12.16	0.21
													9.18	6.11		12.09	57.27		12.18	0.15
													9.2	6.37		12.11	56.51		12.21	0.1
													9.21	6.67		12.14	55.73		12.23	0.04
													9.23	7.01		12.16	54.95		12.25	0
													9.24	7.31		12.18	54.25		12.27	-0.02
													9.26	7.68		12.2	53.48		12.29	-0.06
													9.28	8.03		12.22	52.76		12.31	-0.12
													9.29	8.43		12.24	52.06		12.33	-0.14
													9.31	8.9		12.26	51.35		12.35	-0.14
													9.32	9.33		12.28	50.63		12.37	-0.15
													9.34	9.86		12.3	49.94		12.39	-0.17
													9.35	10.36		12.32	49.27		12.41	-0.17
													9.37	10.88		12.34	48.58		12.43	-0.17
													9.38	11.52		12.36	47.9		12.45	-0.19
													9.4	12.1		12.38	47.26		12.47	-0.18
													9.42	12.8		12.4	46.6		12.5	-0.17
													9.43	13.53		12.42	46		12.52	-0.17
													9.45	14.24		12.44	45.41		12.54	-0.17
													9.46	15.15		12.46	44.85		12.56	-0.19
													9.48	16.02		12.48	44.27		12.58	-0.2
													9.49	17.06		12.51	43.75		12.6	-0.2
													9.51	18.23		12.53	43.29		12.62	-0.2
													9.53	19.25		12.55	42.8		12.64	-0.18
													9.54	20.66		12.57	42.41		12.66	-0.2
													9.56	22.06		12.59	42.08		12.68	-0.23
													9.57	23.65		12.61	41.77		12.7	-0.24
													9.59	25.44		12.63	41.47		12.72	-0.26
													9.6	27.1		12.65	41.26		12.74	-0.28
													9.62	29.15		12.67	41.12		12.76	-0.3
													9.63	31.32		12.69	40.95		12.79	-0.33
													9.65	33.59		12.71	40.84		12.81	-0.32
													9.67	36.11		12.73	40.78		12.83	-0.37
													9.68	38.43		12.75	40.75		12.85	-0.42
													9.7	41.16		12.77	40.73		12.87	-0.43
													9.71	44		12.79	40.72		12.89	-0.45
													9.73	46.68		12.81	40.75		12.91	-0.47
													9.74	49.64		12.83	40.77		12.93	-0.49
													9.76	52.14		12.86	40.79		12.95	-0.5
													9.78	55.03		12.88	40.84		12.97	-0.54
													9.79	57.76		12.9	40.86		12.99	-0.58
													9.81	60.14		12.92	40.9		13.01	-0.61
													9.82	62.73		12.94	40.95		13.03	-0.61
													9.84	64.78		12.96	41.03		13.06	-0.63
													9.85	66.89		12.98	41.07		13.08	-0.65
													9.87	68.76		13	41.12		13.1	-0.69
													9.88	70.26		13.02	41.18		13.12	-0.71
													9.9	71.83		13.04	41.24		13.14	-0.73
													9.92	72.88		13.06	41.3		13.16	-0.73
													9.93	73.77		13.08	41.35		13.18	-0.75
													9.95	74.52		13.1	41.43		13.2	-0.78
													9.96	74.99		13.12	41.48		13.22	-0.8
													9.98	75.42		13.14	41.53		13.24	-0.77
													9.99	75.65		13.16	41.58		13.26	-0.78
													10.01	75.73		13.18	41.63		13.28	-0.8
													10.02	75.72		13.2	41.68		13.3	-0.79
													10.04	75.68		13.23	41.71		13.32	-0.8
													10.06	75.56		13.25	41.72		13.35	-0.82
													10.07	75.43		13.27	41.75		13.37	-0.8
													10.09	75.31		13.29	41.75		13.39	-0.82
													10.1	75.13		13.31	41.73		13.41	-0.82
													10.12	75.01		13.33	41.69		13.43	-0.81
													10.13	74.97		13.35	41.63		13.45	-0.83
													10.15	74.93		13.37	41.53		13.47	-0.82
													10.17	74.94		13.39	41.42		13.49	-0.83
													10.18	74.94		13.41	41.31		13.51	-0.83
													10.2	74.99		13.43	41.12		13.53	-0.84
													10.21	75.09		13.45	40.91		13.55	-0.83
													10.23	75.25		13.47	40.66		13.57	-0.8
													10.24	75.42		13.49	40.39		13.59	-0.84
													10.26	75.58		13.51	40.05		13.61	-0.86
													10.27	75.71		13.53	39.67		13.64	-0.85
													10.29	75.87		13.55	39.29		13.66	-0.86
													10.31	76.1		13.58	38.86		13.68	-0.87
													10.32	76.28		13.6	38.38		13.7	-0.89
													10.34	76.46		13.62	37.85		13.72	-0.92
													10.35	76.63		13.64	37.29		13.74	-0.95
													10.37	76.85		13.66	36.7		13.76	-0.96
													10.38	77.17		13.68	36.07		13.78	-0.97
													10.4	77.45		13.7	35.41		13.8	-0.99
													10.42	77.89		13.72	34.75		13.82	-1.03
													10.43	78.31		13.74	34.01		13.84	-1.05
													10.45	78.79		13.76	33.31		13.86	-1.07
													10.46	79.51		13.78	32.55		13.88	-1.08
													10.48	80.28		13.8	31.81		13.9	-1.09
													10.49	81.33		13.82	31.04		13.93	-1.13
													10.51	82.65		13.84	30.27		13.95	-1.18
													10.52	83.87		13.86	29.49		13.97	-1.19
													10.54	85.6		13.88	28.71		13.99	-1.21
													10.56	87.49		13.9	27.93		14.01	-1.22
													10.57	89.84		13.92	27.18		14.03	-1.24
													10.59	92.85		13.95	26.41		14.05	-1.29
													10.6	95.7		13.97	25.67		14.07	-1.3
													10.62	99.46		13.99	24.95		14.09	-1.3
													10.63	103.79		14.01	24.25		14.11	-1.33
													10.65	108.36		14.03	23.56		14.13	-1.35
													10.67	114.41		14.05	22.89		14.15	-1.37
													10.68	120.1		14.07	22.25		14.17	-1.38
													10.7	127.31		14.09	21.62		14.19	-1.38
													10.71	135.4		14.11	21.02		14.22	-1.43
													10.73	143.38		14.13	20.44		14.24	-1.42
													10.74	153.35		14.15	19.9		14.26	-1.43
													10.76	162.6		14.17	19.37		14.28	-1.46
													10.77	173.67		14.19	18.87		14.3	-1.45
													10.79	185.27		14.21	18.38		14.32	-1.44
													10.81	195.64		14.23	17.89		14.34	-1.43
													10.82	207.84		14.25	17.44		14.36	-1.44
													10.84	218.9		14.27	17.02		14.38	-1.45
													10.85	230.26		14.29	16.57		14.4	-1.43
													10.87	241.8		14.32	16.15		14.42	-1.43
													10.88	250.81		14.34	15.77		14.44	-1.42
													10.9	260.8		14.36	15.38		14.46	-1.41
													10.91	268.77		14.38	14.98		14.48	-1.41
													10.93	275.45		14.4	14.63		14.51	-1.38
													10.95	281.02		14.42	14.26		14.53	-1.32
													10.96	284.18		14.44	13.9		14.55	-1.3
													10.98	286.62		14.46	13.55		14.57	-1.28
													10.99	287.19		14.48	13.17		14.59	-1.28
													11.01	286.16		14.5	12.82		14.61	-1.24
													11.02	282.99		14.52	12.5		14.63	-1.18
													11.04	279.07		14.54	12.17		14.65	-1.13
													11.06	273.09		14.56	11.83		14.67	-1.06
													11.07	266.4		14.58	11.49		14.69	-1
													11.09	259.11		14.6	11.19		14.71	-0.97
													11.1	249.66		14.62	10.87		14.73	-0.88
													11.12	241.08		14.64	10.57		14.75	-0.79
													11.13	231		14.67	10.29		14.78	-0.7
													11.15	220.28		14.69	10.01		14.8	-0.63
													11.16	211.45		14.71	9.73		14.82	-0.57
													11.18	200.41		14.73	9.46		14.84	-0.49
													11.2	190.55		14.75	9.22		14.86	-0.4
													11.21	180.87		14.77	8.97		14.88	-0.31
													11.23	170.67		14.79	8.74		14.9	-0.23
													11.24	162.58		14.81	8.52		14.92	-0.15
													11.26	153.17		14.83	8.3		14.94	-0.07
													11.27	144.78		14.85	8.11		14.96	0.02
													11.29	137.24		14.87	7.94		14.98	0.1
													11.31	129.32		14.89	7.77		15	0.18
													11.32	123.23		14.91	7.63		15.02	0.25
													11.34	116.44		14.93	7.49		15.04	0.31
													11.35	110.13		14.95	7.38		15.07	0.36
													11.37	104.89		14.97	7.29		15.09	0.43
													11.38	99.52		14.99	7.22		15.11	0.48
													11.4	95.11		15.01	7.17		15.13	0.49
													11.41	90.67		15.04	7.16		15.15	0.47
													11.43	86.29		15.06	7.19		15.17	0.46
													11.45	82.8		15.08	7.24		15.19	0.49
													11.46	79.22		15.1	7.35		15.21	0.47
													11.48	76.11		15.12	7.53		15.23	0.43
													11.49	73.12		15.14	7.75		15.25	0.39
													11.51	70.28		15.16	8.07		15.27	0.36
													11.52	67.93		15.18	8.43		15.29	0.3
													11.54	65.36		15.2	8.91		15.31	0.25
													11.56	63.27		15.22	9.49		15.33	0.2
													11.57	61.25		15.24	10.18		15.36	0.11
													11.59	59.25		15.26	10.96		15.38	0.02
													11.6	57.63		15.28	11.87		15.4	-0.03
													11.62	55.8		15.3	12.84		15.42	-0.12
													11.63	54.21		15.32	13.97		15.44	-0.23
													11.65	52.77		15.34	15.12		15.46	-0.31
													11.66	51.36		15.36	16.39		15.48	-0.39
													11.68	50.18		15.39	17.65		15.5	-0.45
													11.7	48.85		15.41	19.04		15.52	-0.54
													11.71	47.62		15.43	20.36		15.54	-0.6
													11.73	46.65		15.45	21.7		15.56	-0.67
													11.74	45.56		15.47	23		15.58	-0.74
													11.76	44.73		15.49	24.27		15.6	-0.8
													11.77	43.79		15.51	25.42		15.62	-0.85
													11.79	42.85		15.53	26.47		15.65	-0.94
													11.81	42.17		15.55	27.43		15.67	-0.97
													11.82	41.43		15.57	28.25		15.69	-1.02
													11.84	40.81		15.59	28.91		15.71	-1.07
													11.85	40.26		15.61	29.42		15.73	-1.09
													11.87	39.71		15.63	29.79		15.75	-1.13
													11.88	39.29		15.65	29.98		15.77	-1.15
													11.9	38.9		15.67	30.02		15.79	-1.19
													11.91	38.58		15.69	29.92		15.81	-1.26
													11.93	38.33		15.71	29.67		15.83	-1.28
													11.95	38.06		15.73	29.29		15.85	-1.28
													11.96	37.88		15.76	28.78		15.87	-1.32
													11.98	37.73		15.78	28.23		15.89	-1.35
													11.99	37.63		15.8	27.56		15.91	-1.38
													12.01	37.52		15.82	26.86		15.94	-1.39
													12.02	37.42		15.84	26.09		15.96	-1.4
													12.04	37.35		15.86	25.3		15.98	-1.39
													12.05	37.26		15.88	24.47		16	-1.41
													12.07	37.21		15.9	23.65		16.02	-1.45
													12.09	37.16		15.92	22.83		16.04	-1.47
													12.1	37.1		15.94	22.06		16.06	-1.48
													12.12	37.01		15.96	21.26		16.08	-1.49
													12.13	36.89		15.98	20.49		16.1	-1.49
													12.15	36.76		16	19.78		16.12	-1.48
													12.16	36.65		16.02	19.08		16.14	-1.47
													12.18	36.47		16.04	18.41		16.16	-1.48
													12.2	36.28		16.06	17.8		16.18	-1.49
													12.21	36.08		16.08	17.21		16.2	-1.49
													12.23	35.83		16.1	16.64		16.23	-1.49
													12.24	35.61		16.13	16.13		16.25	-1.52
													12.26	35.29		16.15	15.63		16.27	-1.51
													12.27	34.96		16.17	15.17		16.29	-1.49
													12.29	34.61		16.19	14.73		16.31	-1.49
													12.3	34.23		16.21	14.29		16.33	-1.48
													12.32	33.9		16.23	13.89		16.35	-1.5
													12.34	33.51		16.25	13.53		16.37	-1.49
													12.35	33.08		16.27	13.13		16.39	-1.47
													12.37	32.69		16.29	12.79		16.41	-1.48
													12.38	32.2		16.31	12.49		16.43	-1.47
													12.4	31.81		16.33	12.14		16.45	-1.47
													12.41	31.33		16.35	11.81		16.47	-1.48
													12.43	30.83		16.37	11.51		16.49	-1.44
													12.45	30.42		16.39	11.2		16.52	-1.42
													12.46	29.89		16.41	10.94		16.54	-1.44
													12.48	29.4		16.43	10.67		16.56	-1.44
													12.49	28.94		16.45	10.41		16.58	-1.42
													12.51	28.43		16.48	10.14		16.6	-1.42
													12.52	27.97		16.5	9.9		16.62	-1.42
													12.54	27.41		16.52	9.67		16.64	-1.42
													12.55	26.91		16.54	9.43		16.66	-1.4
													12.57	26.42		16.56	9.21		16.68	-1.39
													12.59	25.89		16.58	8.97		16.7	-1.4
													12.6	25.44		16.6	8.75		16.72	-1.39
													12.62	24.91		16.62	8.54		16.74	-1.36
													12.63	24.37		16.64	8.35		16.76	-1.37
													12.65	23.91		16.66	8.17		16.79	-1.37
													12.66	23.43		16.68	7.97		16.81	-1.37
													12.68	22.99		16.7	7.81		16.83	-1.36
													12.7	22.45		16.72	7.62		16.85	-1.33
													12.71	21.95		16.74	7.45		16.87	-1.34
													12.73	21.55		16.76	7.28		16.89	-1.36
													12.74	21.05		16.78	7.11		16.91	-1.37
													12.76	20.65		16.8	6.93		16.93	-1.35
													12.77	20.2		16.82	6.75		16.95	-1.36
													12.79	19.73		16.85	6.59		16.97	-1.37
													12.8	19.36		16.87	6.43		16.99	-1.39
													12.82	18.94		16.89	6.27		17.01	-1.41
													12.84	18.57		16.91	6.12		17.03	-1.4
													12.85	18.19		16.93	5.96		17.05	-1.4
													12.87	17.76		16.95	5.8		17.08	-1.42
													12.88	17.4		16.97	5.65		17.1	-1.42
													12.9	17.02		16.99	5.49		17.12	-1.4
													12.91	16.68		17.01	5.35		17.14	-1.4
													12.93	16.34		17.03	5.2		17.16	-1.43
													12.94	15.94		17.05	5.07		17.18	-1.44
													12.96	15.6		17.07	4.92		17.2	-1.47
													12.98	15.21		17.09	4.78		17.22	-1.5
													12.99	14.86		17.11	4.64		17.24	-1.52
													13.01	14.56		17.13	4.52		17.26	-1.5
													13.02	14.14		17.15	4.41		17.28	-1.48
													13.04	13.74		17.17	4.28		17.3	-1.49
													13.05	13.33		17.2	4.17		17.32	-1.52
													13.07	12.92		17.22	4.05		17.34	-1.54
													13.09	12.59		17.24	3.96		17.37	-1.53
													13.1	12.19		17.26	3.86		17.39	-1.54
													13.12	11.82		17.28	3.77		17.41	-1.57
													13.13	11.41		17.3	3.69		17.43	-1.58
													13.15	10.97		17.32	3.59		17.45	-1.59
													13.16	10.62		17.34	3.51		17.47	-1.61
													13.18	10.23		17.36	3.43		17.49	-1.6
													13.19	9.82		17.38	3.36		17.51	-1.59
													13.21	9.41		17.4	3.31		17.53	-1.59
													13.23	9.04		17.42	3.25		17.55	-1.62
													13.24	8.72		17.44	3.19		17.57	-1.65
													13.26	8.37		17.46	3.15		17.59	-1.65
													13.27	8.03		17.48	3.09		17.61	-1.66
													13.29	7.7		17.5	3.06		17.63	-1.69
													13.3	7.38		17.52	3.02		17.66	-1.7
													13.32	7.11		17.54	3		17.68	-1.68
													13.34	6.82		17.57	2.98		17.7	-1.68
													13.35	6.55		17.59	2.98		17.72	-1.68
													13.37	6.3		17.61	2.96		17.74	-1.69
													13.38	6.04		17.63	2.95		17.76	-1.73
													13.4	5.85		17.65	2.97		17.78	-1.73
													13.41	5.65		17.67	2.98		17.8	-1.72
													13.43	5.48		17.69	2.99		17.82	-1.71
													13.44	5.32		17.71	3.01		17.84	-1.72
													13.46	5.11		17.73	3.07		17.86	-1.73
													13.48	4.92		17.75	3.12		17.88	-1.75
													13.49	4.79		17.77	3.19		17.9	-1.74
													13.51	4.67		17.79	3.24		17.92	-1.71
													13.52	4.55		17.81	3.31		17.95	-1.69
													13.54	4.4		17.83	3.39		17.97	-1.71
													13.55	4.27		17.85	3.46		17.99	-1.71
													13.57	4.16		17.87	3.56		18.01	-1.71
													13.59	4.06		17.89	3.66		18.03	-1.71
													13.6	3.96		17.92	3.76		18.05	-1.71
													13.62	3.85		17.94	3.87		18.07	-1.71
													13.63	3.73		17.96	3.98		18.09	-1.71
													13.65	3.63		17.98	4.08		18.11	-1.7
													13.66	3.56		18	4.18		18.13	-1.7
													13.68	3.51		18.02	4.29		18.15	-1.69
													13.69	3.45		18.04	4.38		18.17	-1.68
													13.71	3.34		18.06	4.48		18.19	-1.69
													13.73	3.27		18.08	4.59		18.21	-1.66
													13.74	3.22		18.1	4.69		18.24	-1.63
													13.76	3.16		18.12	4.77		18.26	-1.63
													13.77	3.11		18.14	4.83		18.28	-1.63
													13.79	3.04		18.16	4.89		18.3	-1.63
													13.8	2.99		18.18	4.97		18.32	-1.62
													13.82	2.98		18.2	5.03		18.34	-1.6
													13.84	2.95		18.22	5.07		18.36	-1.6
													13.85	2.91		18.24	5.12		18.38	-1.58
													13.87	2.88		18.26	5.15		18.4	-1.58
													13.88	2.83		18.29	5.16		18.42	-1.58
													13.9	2.79		18.31	5.17		18.44	-1.57
													13.91	2.79		18.33	5.18		18.46	-1.52
													13.93	2.79		18.35	5.16		18.48	-1.51
													13.94	2.78		18.37	5.16		18.51	-1.5
													13.96	2.78		18.39	5.14		18.53	-1.51
													13.98	2.75		18.41	5.09		18.55	-1.53
													13.99	2.74		18.43	5.05		18.57	-1.51
													14.01	2.73		18.45	4.97		18.59	-1.49
													14.02	2.74		18.47	4.93		18.61	-1.48
													14.04	2.74		18.49	4.87		18.63	-1.48
													14.05	2.76		18.51	4.8		18.65	-1.48
													14.07	2.76		18.53	4.73		18.67	-1.46
													14.08	2.77		18.55	4.65		18.69	-1.44
													14.1	2.8		18.57	4.58		18.71	-1.44
													14.12	2.82		18.59	4.49		18.73	-1.44
													14.13	2.81		18.61	4.39		18.75	-1.43
													14.15	2.82		18.63	4.31		18.77	-1.39
													14.16	2.86		18.66	4.22		18.8	-1.37
													14.18	2.89		18.68	4.15		18.82	-1.37
													14.19	2.92		18.7	4.06		18.84	-1.36
													14.21	2.95		18.72	3.94		18.86	-1.35
													14.23	3		18.74	3.86		18.88	-1.3
													14.24	3.05		18.76	3.76		18.9	-1.26
													14.26	3.12		18.78	3.65		18.92	-1.24
													14.27	3.21		18.8	3.57		18.94	-1.21
													14.29	3.27		18.82	3.48		18.96	-1.18
													14.3	3.37		18.84	3.37		18.98	-1.16
													14.32	3.39		18.86	3.26		19	-1.12
													14.33	3.45		18.88	3.16		19.02	-1.07
													14.35	3.47		18.9	3.07		19.04	-1.02
													14.37	3.49		18.92	2.97		19.06	-0.97
													14.38	3.53		18.94	2.88		19.09	-0.94
													14.4	3.61		18.96	2.78		19.11	-0.9
													14.41	3.69		18.98	2.69		19.13	-0.85
													14.43	3.66		19.01	2.6		19.15	-0.78
													14.44	3.64		19.03	2.52		19.17	-0.75
													14.46	3.61		19.05	2.44		19.19	-0.73
													14.48	3.59		19.07	2.36		19.21	-0.69
													14.49	3.54		19.09	2.28		19.23	-0.61
													14.51	3.51		19.11	2.18		19.25	-0.54
													14.52	3.49		19.13	2.13		19.27	-0.51
													14.54	3.45		19.15	2.04		19.29	-0.5
													14.55	3.42		19.17	1.97		19.31	-0.48
													14.57	3.39		19.19	1.91		19.33	-0.42
													14.58	3.35		19.21	1.83		19.35	-0.37
													14.6	3.31		19.23	1.78		19.38	-0.34
													14.62	3.26		19.25	1.72		19.4	-0.32
													14.63	3.23		19.27	1.66		19.42	-0.3
													14.65	3.19		19.29	1.64		19.44	-0.29
													14.66	3.18		19.31	1.58		19.46	-0.27
													14.68	3.16		19.33	1.53
													14.69	3.13		19.35	1.48
													14.71	3.11		19.38	1.45
													14.73	3.09		19.4	1.42
													14.74	3.03		19.42	1.38
													14.76	2.99		19.44	1.35
													14.77	2.92		19.46	1.33
													14.79	2.89		19.48	1.31
													14.8	2.88		19.5	1.29
													14.82	2.83		19.52	1.27
													14.83	2.78		19.54	1.27
													14.85	2.74		19.56	1.26
													14.86	2.71		19.58	1.26
													14.88	2.69		19.6	1.26
													14.89	2.65		19.62	1.28
													14.91	2.61		19.64	1.28
													14.92	2.58		19.66	1.3
													14.94	2.54		19.68	1.3
													14.95	2.51		19.7	1.36
													14.97	2.47		19.73	1.38
													14.98	2.41		19.75	1.41
													15	2.39		19.77	1.45
													15.01	2.36		19.79	1.48
													15.03	2.32		19.81	1.52
													15.04	2.28		19.83	1.57
													15.06	2.25		19.85	1.64
													15.07	2.21
													15.09	2.18
													15.1	2.16
													15.12	2.12
													15.13	2.09
													15.15	2.07
													15.16	2.03
													15.18	1.99
													15.19	1.96
													15.21	1.92
													15.23	1.88
													15.24	1.86
													15.26	1.83
													15.27	1.81
													15.29	1.79
													15.3	1.76
													15.32	1.73
													15.33	1.71
													15.34	1.65
													15.36	1.63
													15.37	1.56
													15.39	1.53
													15.4	1.49
													15.42	1.42

## Sheet: Supplementary Fig.8
SDS-PAGE analysis of purified wild type and mutant McAftB proteins

## Sheet: Supplementary Fig.9
	Supplementary Fig. 9a
	peak For McAftB_WT			peak For McAftB_D62A			peak For McAftB_R221A			peak For McAftB_R221E			peak For McAftB_R372A			peak For McAftB_R372E			peak For McAftB_F448A			peak For McAftB_Y449A
	x	y		x	y		x	y		x	y		x	y		x	y		x	y		x	y
	Elution Time	Absorbance		Elution Time	Absorbance		Elution Time	Absorbance		Elution Time	Absorbance		Elution Time	Absorbance		Elution Time	Absorbance		Elution Time	Absorbance		Elution Time	Absorbance
	0.00478333	-0.111008		0.00208333	-0.0808716		0.00561667	0.110944		0.00145	-0.137854		0.00416667	-0.0946045		0.00481333	-0.089098		0.00395	-0.130653		0.003932	-0.130653
	0.01145	-0.112915		0.00875	-0.0831604		0.0122833	0.112216		0.00811667	-0.139189		0.0108333	-0.094986		0.01148	-0.0906288		0.0106167	-0.129223		0.0105987	-0.133991
	0.0181167	-0.112915		0.0154167	-0.0869751		0.01895	0.112851		0.0147833	-0.143194		0.0175	-0.0961304		0.0181467	-0.0906288		0.0172833	-0.125885		0.0172653	-0.137806
	0.0247833	-0.111389		0.0220833	-0.0915527		0.0256167	0.113328		0.02145	-0.1472		0.0241667	-0.0968933		0.0248133	-0.0894041		0.02395	-0.123501		0.023932	-0.142097
	0.03145	-0.110245		0.02875	-0.094986		0.0322833	0.113646		0.0281167	-0.150871		0.0308333	-0.0972748		0.03148	-0.0884857		0.0306167	-0.121117		0.0305987	-0.144958
	0.0381167	-0.108337		0.0354167	-0.0953674		0.03895	0.113964		0.0347833	-0.153208		0.0375	-0.0972748		0.0381467	-0.0869549		0.0372833	-0.118733		0.0372653	-0.148296
	0.0447833	-0.106049		0.0420833	-0.0938416		0.0456167	0.114918		0.04145	-0.154877		0.0441667	-0.0980377		0.0448133	-0.085118		0.04395	-0.116825		0.043932	-0.152588
	0.05145	-0.105286		0.04875	-0.0919342		0.0522833	0.11603		0.0481167	-0.154877		0.0508333	-0.0991821		0.05148	-0.0845057		0.0506167	-0.117302		0.0505987	-0.153065
	0.0581167	-0.106049		0.0554167	-0.0904083		0.05895	0.116825		0.0547833	-0.154877		0.0575	-0.0999451		0.0581467	-0.085118		0.0572833	-0.119209		0.0572653	-0.15068
	0.0647833	-0.1091		0.0620833	-0.087738		0.0656167	0.118097		0.06145	-0.154877		0.0641667	-0.102234		0.0648133	-0.0875672		0.06395	-0.121117		0.063932	-0.147343
	0.07145	-0.112152		0.06875	-0.0831604		0.0722833	0.119845		0.0681167	-0.154877		0.0708333	-0.105667		0.07148	-0.0900165		0.0706167	-0.121593		0.0705987	-0.145435
	0.0781167	-0.114059		0.0754167	-0.0808716		0.07895	0.122706		0.0747833	-0.155211		0.0775	-0.108719		0.0781467	-0.0915472		0.0772833	-0.122547		0.0772653	-0.143528
	0.0847833	-0.114822		0.0820833	-0.0804901		0.0856167	0.12509		0.08145	-0.155878		0.0841667	-0.109863		0.0848133	-0.0921595		0.08395	-0.127315		0.083932	-0.141621
	0.09145	-0.115204		0.08875	-0.0808716		0.0922833	0.127316		0.0881167	-0.156879		0.0908333	-0.110626		0.09148	-0.0924657		0.0906167	-0.134945		0.0905987	-0.139713
	0.0981167	-0.115967		0.0954167	-0.0812531		0.09895	0.129541		0.0947833	-0.157881		0.0975	-0.111771		0.0981467	-0.093078		0.0972833	-0.142097		0.0972653	-0.13876
	0.104783	-0.115967		0.102083	-0.0823975		0.105617	0.131289		0.10145	-0.15955		0.104167	-0.114059		0.104813	-0.093078		0.10395	-0.146866		0.103932	-0.139713
	0.11145	-0.114822		0.10875	-0.0865936		0.112283	0.132243		0.108117	-0.161552		0.110833	-0.115204		0.11148	-0.0921595		0.110617	-0.149727		0.110599	-0.141144
	0.118117	-0.115967		0.115417	-0.0904083		0.11895	0.132243		0.114783	-0.163221		0.1175	-0.114822		0.118147	-0.093078		0.117283	-0.152111		0.117265	-0.142097
	0.124783	-0.120926		0.122083	-0.0930786		0.125617	0.13272		0.12145	-0.165224		0.124167	-0.114059		0.124813	-0.097058		0.12395	-0.152588		0.123932	-0.141144
	0.13145	-0.127411		0.12875	-0.094223		0.132283	0.133673		0.128117	-0.167227		0.130833	-0.113296		0.13148	-0.102263		0.130617	-0.15068		0.130599	-0.142097
	0.138117	-0.13237		0.135417	-0.0934601		0.13895	0.134627		0.134783	-0.170565		0.1375	-0.112534		0.138147	-0.106243		0.137283	-0.146389		0.137265	-0.144958
	0.144783	-0.135803		0.142083	-0.0919342		0.145617	0.13574		0.14145	-0.175571		0.144167	-0.110245		0.144813	-0.108998		0.14395	-0.142097		0.143932	-0.146389
	0.15145	-0.135803		0.14875	-0.0896454		0.152283	0.137329		0.148117	-0.180912		0.150833	-0.107575		0.15148	-0.108998		0.150617	-0.139237		0.150599	-0.145912
	0.158117	-0.131226		0.155417	-0.088501		0.15895	0.139236		0.154783	-0.185919		0.1575	-0.105286		0.158147	-0.105324		0.157283	-0.137806		0.157265	-0.144958
	0.164783	-0.125503		0.162083	-0.088501		0.165617	0.141462		0.16145	-0.189924		0.164167	-0.102997		0.164813	-0.100732		0.16395	-0.137329		0.163932	-0.144482
	0.17145	-0.119781		0.16875	-0.0892639		0.172283	0.143528		0.168117	-0.191259		0.170833	-0.102615		0.17148	-0.0961396		0.170617	-0.137806		0.170599	-0.143528
	0.178117	-0.115204		0.175417	-0.0896454		0.17895	0.145435		0.174783	-0.188255		0.1775	-0.102997		0.178147	-0.0924657		0.177283	-0.14019		0.177265	-0.142097
	0.184783	-0.112915		0.182083	-0.0919342		0.185617	0.147502		0.18145	-0.182581		0.184167	-0.104904		0.184813	-0.0906288		0.18395	-0.145435		0.183932	-0.141621
	0.19145	-0.114441		0.18875	-0.0957489		0.192283	0.148932		0.188117	-0.176907		0.190833	-0.106812		0.19148	-0.0918534		0.190617	-0.153542		0.190599	-0.144005
	0.198117	-0.118637		0.195417	-0.0988007		0.19895	0.149886		0.194783	-0.172234		0.1975	-0.108719		0.198147	-0.0952211		0.197283	-0.161648		0.197265	-0.147343
	0.204783	-0.120544		0.202083	-0.101852		0.205617	0.150681		0.20145	-0.168896		0.204167	-0.112152		0.204813	-0.0967519		0.20395	-0.167847		0.203932	-0.15068
	0.21145	-0.1194		0.20875	-0.10643		0.212283	0.151475		0.208117	-0.167894		0.210833	-0.115585		0.21148	-0.0958334		0.210617	-0.171661		0.210599	-0.154972
	0.218117	-0.115967		0.215417	-0.113678		0.21895	0.151952		0.214783	-0.170231		0.2175	-0.115967		0.218147	-0.093078		0.217283	-0.172615		0.217265	-0.159264
	0.224783	-0.113678		0.222083	-0.1194		0.225617	0.152111		0.22145	-0.173902		0.224167	-0.114441		0.224813	-0.0912411		0.22395	-0.169754		0.223932	-0.161648
	0.23145	-0.112915		0.22875	-0.12207		0.232283	0.153065		0.228117	-0.177908		0.230833	-0.112152		0.23148	-0.0906288		0.230617	-0.163078		0.230599	-0.160217
	0.238117	-0.113678		0.235417	-0.124359		0.23895	0.154972		0.234783	-0.180578		0.2375	-0.110245		0.238147	-0.0912411		0.237283	-0.157833		0.237265	-0.158787
	0.244783	-0.11673		0.242083	-0.125885		0.245617	0.157038		0.24145	-0.181913		0.244167	-0.107956		0.244813	-0.0936903		0.24395	-0.156879		0.243932	-0.158787
	0.25145	-0.120163		0.24875	-0.125503		0.252283	0.158628		0.248117	-0.182247		0.250833	-0.104904		0.25148	-0.0964457		0.250617	-0.159264		0.250599	-0.160694
	0.258117	-0.124359		0.255417	-0.122452		0.25895	0.160376		0.254783	-0.181246		0.2575	-0.102997		0.258147	-0.0998134		0.257283	-0.162602		0.257265	-0.162125
	0.264783	-0.126267		0.262083	-0.120163		0.265617	0.162125		0.26145	-0.178909		0.264167	-0.102234		0.264813	-0.101344		0.26395	-0.164986		0.263932	-0.164986
	0.27145	-0.127411		0.26875	-0.119019		0.272283	0.162919		0.268117	-0.176239		0.270833	-0.102234		0.27148	-0.102263		0.270617	-0.1688		0.270599	-0.1688
	0.278117	-0.129318		0.275417	-0.11673		0.27895	0.161966		0.274783	-0.173902		0.2775	-0.10376		0.278147	-0.103793		0.277283	-0.170708		0.277265	-0.171184
	0.284783	-0.131226		0.282083	-0.113678		0.285617	0.160694		0.28145	-0.174236		0.284167	-0.10643		0.284813	-0.105324		0.28395	-0.170231		0.283932	-0.170231
	0.29145	-0.133133		0.28875	-0.111008		0.292283	0.160694		0.288117	-0.176239		0.290833	-0.110626		0.29148	-0.106855		0.290617	-0.16737		0.290599	-0.166893
	0.298117	-0.135422		0.295417	-0.109482		0.29895	0.162443		0.294783	-0.178909		0.2975	-0.115204		0.298147	-0.108692		0.297283	-0.163555		0.297265	-0.164509
	0.304783	-0.139237		0.302083	-0.107575		0.305617	0.164986		0.30145	-0.182247		0.304167	-0.120163		0.304813	-0.111754		0.30395	-0.160694		0.303932	-0.163078
	0.31145	-0.144196		0.30875	-0.107193		0.312283	0.167847		0.308117	-0.186253		0.310833	-0.124359		0.31148	-0.115734		0.310617	-0.157833		0.310599	-0.162602
	0.318117	-0.14801		0.315417	-0.108719		0.31895	0.171026		0.314783	-0.189924		0.3175	-0.126267		0.318147	-0.118795		0.317283	-0.154972		0.317265	-0.164509
	0.324783	-0.150299		0.322083	-0.112534		0.325617	0.174046		0.32145	-0.191593		0.324167	-0.127411		0.324813	-0.120632		0.32395	-0.152588		0.323932	-0.1688
	0.33145	-0.150299		0.32875	-0.114441		0.332283	0.175794		0.328117	-0.191593		0.330833	-0.128174		0.33148	-0.120632		0.330617	-0.151157		0.330599	-0.174522
	0.338117	-0.149918		0.335417	-0.115204		0.33895	0.176271		0.334783	-0.191927		0.3375	-0.130081		0.338147	-0.120326		0.337283	-0.151634		0.337265	-0.178814
	0.344783	-0.149155		0.342083	-0.114441		0.345617	0.176271		0.34145	-0.192261		0.344167	-0.131607		0.344813	-0.119714		0.34395	-0.153065		0.343932	-0.179768
	0.35145	-0.14801		0.34875	-0.112152		0.352283	0.176748		0.348117	-0.192928		0.350833	-0.13237		0.35148	-0.118795		0.350617	-0.153542		0.350599	-0.180721
	0.358117	-0.144958		0.355417	-0.108719		0.35895	0.17786		0.354783	-0.194931		0.3575	-0.133133		0.358147	-0.116346		0.357283	-0.153542		0.357265	-0.181675
	0.364783	-0.142288		0.362083	-0.106049		0.365617	0.178973		0.36145	-0.198269		0.364167	-0.134277		0.364813	-0.114203		0.36395	-0.154018		0.363932	-0.183106
	0.37145	-0.142288		0.36875	-0.107575		0.372283	0.180086		0.368117	-0.201273		0.370833	-0.135803		0.37148	-0.114203		0.370617	-0.155926		0.370599	-0.184059
	0.378117	-0.143433		0.375417	-0.112152		0.37895	0.180721		0.374783	-0.203276		0.3775	-0.137329		0.378147	-0.115121		0.377283	-0.15831		0.377265	-0.185013
	0.384783	-0.142288		0.382083	-0.118256		0.385617	0.181675		0.38145	-0.203609		0.384167	-0.139618		0.384813	-0.114203		0.38395	-0.15974		0.383932	-0.187397
	0.39145	-0.139618		0.38875	-0.124359		0.392283	0.182788		0.388117	-0.201607		0.390833	-0.141907		0.39148	-0.11206		0.390617	-0.163555		0.390599	-0.188351
	0.398117	-0.138092		0.395417	-0.129318		0.39895	0.1839		0.394783	-0.197268		0.3975	-0.143433		0.398147	-0.110835		0.397283	-0.168323		0.397265	-0.189781
	0.404783	-0.137711		0.402083	-0.131989		0.405617	0.184854		0.40145	-0.192595		0.404167	-0.143433		0.404813	-0.110529		0.40395	-0.172138		0.403932	-0.190258
	0.41145	-0.138092		0.40875	-0.131989		0.412283	0.185966		0.408117	-0.189924		0.410833	-0.141525		0.41148	-0.110835		0.410617	-0.173092		0.410599	-0.191212
	0.418117	-0.138855		0.415417	-0.130844		0.41895	0.187874		0.414783	-0.18959		0.4175	-0.138473		0.418147	-0.111447		0.417283	-0.173569		0.417265	-0.191212
	0.424783	-0.140762		0.422083	-0.130081		0.425617	0.190099		0.42145	-0.191593		0.424167	-0.13504		0.424813	-0.112978		0.42395	-0.175476		0.423932	-0.190735
	0.43145	-0.143433		0.42875	-0.1297		0.432283	0.191689		0.428117	-0.195932		0.430833	-0.133133		0.43148	-0.115121		0.430617	-0.174999		0.430599	-0.190258
	0.438117	-0.146866		0.435417	-0.130844		0.43895	0.19296		0.434783	-0.201607		0.4375	-0.133514		0.438147	-0.117877		0.437283	-0.174046		0.437265	-0.188828
	0.444783	-0.151062		0.442083	-0.130844		0.445617	0.193914		0.44145	-0.206947		0.444167	-0.134277		0.444813	-0.121244		0.44395	-0.173092		0.443932	-0.18692
	0.45145	-0.154877		0.44875	-0.130081		0.452283	0.195344		0.448117	-0.209618		0.450833	-0.133514		0.45148	-0.124306		0.450617	-0.174046		0.450599	-0.185013
	0.458117	-0.157547		0.455417	-0.128937		0.45895	0.197411		0.454783	-0.209951		0.4575	-0.131989		0.458147	-0.126449		0.457283	-0.174999		0.457265	-0.183106
	0.464783	-0.159454		0.462083	-0.127792		0.465617	0.200113		0.46145	-0.20895		0.464167	-0.130844		0.464813	-0.12798		0.46395	-0.174046		0.463932	-0.181198
	0.47145	-0.160599		0.46875	-0.129318		0.472283	0.202974		0.468117	-0.206947		0.470833	-0.128937		0.47148	-0.128898		0.470617	-0.173569		0.470599	-0.178814
	0.478117	-0.159454		0.475417	-0.130081		0.47895	0.206153		0.474783	-0.205946		0.4775	-0.127029		0.478147	-0.12798		0.477283	-0.174999		0.477265	-0.176907
	0.484783	-0.157166		0.482083	-0.131226		0.485617	0.209808		0.48145	-0.205612		0.484167	-0.127411		0.484813	-0.126143		0.48395	-0.177383		0.483932	-0.175476
	0.49145	-0.154495		0.48875	-0.133514		0.492283	0.213464		0.488117	-0.205278		0.490833	-0.130081		0.49148	-0.124		0.490617	-0.180244		0.490599	-0.174522
	0.498117	-0.153351		0.495417	-0.137711		0.49895	0.21553		0.494783	-0.205278		0.4975	-0.133133		0.498147	-0.123081		0.497283	-0.181675		0.497265	-0.17643
	0.504783	-0.153732		0.502083	-0.14267		0.505617	0.216325		0.50145	-0.204611		0.504167	-0.13504		0.504813	-0.123387		0.50395	-0.183106		0.503932	-0.182152
	0.51145	-0.155258		0.50875	-0.145721		0.512283	0.21712		0.508117	-0.202608		0.510833	-0.135803		0.51148	-0.124612		0.510617	-0.18549		0.510599	-0.188828
	0.518117	-0.157928		0.515417	-0.14801		0.51895	0.218391		0.514783	-0.199938		0.5175	-0.135422		0.518147	-0.126755		0.517283	-0.188351		0.517265	-0.195026
	0.524783	-0.159073		0.522083	-0.148773		0.525617	0.219663		0.52145	-0.197268		0.524167	-0.133896		0.524813	-0.127673		0.52395	-0.191212		0.523932	-0.201225
	0.53145	-0.159836		0.52875	-0.149918		0.532283	0.220776		0.528117	-0.196934		0.530833	-0.131989		0.53148	-0.128286		0.530617	-0.192642		0.530599	-0.207901
	0.538117	-0.16098		0.535417	-0.150299		0.53895	0.221888		0.534783	-0.198936		0.5375	-0.129318		0.538147	-0.129204		0.537283	-0.195503		0.537265	-0.213146
	0.544783	-0.161362		0.542083	-0.150299		0.545617	0.22316		0.54145	-0.202608		0.544167	-0.128174		0.544813	-0.129511		0.54395	-0.198841		0.543932	-0.216484
	0.55145	-0.159836		0.54875	-0.149918		0.552283	0.224272		0.548117	-0.207281		0.550833	-0.129318		0.55148	-0.128286		0.550617	-0.201225		0.550599	-0.216961
	0.558117	-0.157547		0.555417	-0.148392		0.55895	0.225862		0.554783	-0.211954		0.5575	-0.133896		0.558147	-0.126449		0.557283	-0.200748		0.557265	-0.21553
	0.564783	-0.155258		0.562083	-0.14801		0.565617	0.227928		0.56145	-0.216293		0.564167	-0.138855		0.564813	-0.124612		0.56395	-0.19598		0.563932	-0.2141
	0.57145	-0.152588		0.56875	-0.148392		0.572283	0.230789		0.568117	-0.220299		0.570833	-0.143814		0.57148	-0.122469		0.570617	-0.191689		0.570599	-0.212193
	0.578117	-0.149155		0.575417	-0.148773		0.57895	0.234445		0.574783	-0.224304		0.5775	-0.149155		0.578147	-0.119714		0.577283	-0.18692		0.577265	-0.210285
	0.584783	-0.145721		0.582083	-0.149155		0.585617	0.23826		0.58145	-0.228643		0.584167	-0.153732		0.584813	-0.116958		0.58395	-0.183106		0.583932	-0.208378
	0.59145	-0.143814		0.58875	-0.150299		0.592283	0.24128		0.588117	-0.231981		0.590833	-0.156403		0.59148	-0.115427		0.590617	-0.179768		0.590599	-0.206947
	0.598117	-0.144958		0.595417	-0.151062		0.59895	0.242551		0.594783	-0.234318		0.5975	-0.156784		0.598147	-0.116346		0.597283	-0.177383		0.597265	-0.206471
	0.604783	-0.146484		0.602083	-0.151825		0.605617	0.242551		0.60145	-0.234652		0.604167	-0.155258		0.604813	-0.11757		0.60395	-0.17786		0.603932	-0.204563
	0.61145	-0.147629		0.60875	-0.150299		0.612283	0.242233		0.608117	-0.235319		0.610833	-0.153351		0.61148	-0.118489		0.610617	-0.179768		0.610599	-0.202179
	0.618117	-0.149155		0.615417	-0.147247		0.61895	0.242233		0.614783	-0.235987		0.6175	-0.151062		0.618147	-0.119714		0.617283	-0.183106		0.617265	-0.200748
	0.624783	-0.151825		0.622083	-0.143433		0.625617	0.243028		0.62145	-0.23632		0.624167	-0.149918		0.624813	-0.121857		0.62395	-0.18692		0.623932	-0.200272
	0.63145	-0.154114		0.62875	-0.139999		0.632283	0.245253		0.628117	-0.23632		0.630833	-0.151444		0.63148	-0.123693		0.630617	-0.190258		0.630599	-0.200748
	0.638117	-0.155258		0.635417	-0.137711		0.63895	0.24875		0.634783	-0.23632		0.6375	-0.154877		0.638147	-0.124612		0.637283	-0.193119		0.637265	-0.201225
	0.644783	-0.156403		0.642083	-0.137329		0.645617	0.252883		0.64145	-0.238323		0.644167	-0.158691		0.644813	-0.12553		0.64395	-0.19598		0.643932	-0.204086
	0.65145	-0.159454		0.64875	-0.138092		0.652283	0.256856		0.648117	-0.239325		0.650833	-0.162125		0.65148	-0.12798		0.650617	-0.199318		0.650599	-0.209332
	0.658117	-0.161362		0.655417	-0.139999		0.65895	0.259399		0.654783	-0.238991		0.6575	-0.164795		0.658147	-0.129511		0.657283	-0.201702		0.657265	-0.214577
	0.664783	-0.162506		0.662083	-0.141144		0.665617	0.261148		0.66145	-0.236988		0.664167	-0.166321		0.664813	-0.130429		0.66395	-0.201702		0.663932	-0.217438
	0.67145	-0.162888		0.66875	-0.141907		0.672283	0.262737		0.668117	-0.235987		0.670833	-0.165176		0.67148	-0.130735		0.670617	-0.199795		0.670599	-0.218868
	0.678117	-0.164032		0.675417	-0.141907		0.67895	0.264327		0.674783	-0.236654		0.6775	-0.162888		0.678147	-0.131654		0.677283	-0.198364		0.677265	-0.219345
	0.684783	-0.165558		0.682083	-0.141907		0.685617	0.265439		0.68145	-0.237989		0.684167	-0.161743		0.684813	-0.132878		0.68395	-0.196457		0.683932	-0.219345
	0.69145	-0.167084		0.68875	-0.141907		0.692283	0.26528		0.688117	-0.237656		0.690833	-0.161362		0.69148	-0.134103		0.690617	-0.195503		0.690599	-0.219822
	0.698117	-0.167847		0.695417	-0.142288		0.69895	0.264804		0.694783	-0.234652		0.6975	-0.160599		0.698147	-0.134715		0.697283	-0.195503		0.697265	-0.219822
	0.704783	-0.167847		0.702083	-0.143433		0.705617	0.265121		0.70145	-0.231981		0.704167	-0.159073		0.704813	-0.134715		0.70395	-0.199795		0.703932	-0.220299
	0.71145	-0.167084		0.70875	-0.144577		0.712283	0.266552		0.708117	-0.229645		0.710833	-0.159073		0.71148	-0.134103		0.710617	-0.206947		0.710599	-0.220776
	0.718117	-0.166702		0.715417	-0.144958		0.71895	0.268141		0.714783	-0.22831		0.7175	-0.160599		0.718147	-0.133797		0.717283	-0.214577		0.717265	-0.222206
	0.724783	-0.166321		0.722083	-0.145721		0.725617	0.270367		0.72145	-0.227976		0.724167	-0.161362		0.724813	-0.133491		0.72395	-0.218391		0.723932	-0.22316
	0.73145	-0.166321		0.72875	-0.146866		0.732283	0.273863		0.728117	-0.229311		0.730833	-0.160217		0.73148	-0.133491		0.730617	-0.219822		0.730599	-0.222206
	0.738117	-0.167084		0.735417	-0.147629		0.73895	0.278473		0.734783	-0.232649		0.7375	-0.159454		0.738147	-0.134103		0.737283	-0.219345		0.737265	-0.219822
	0.744783	-0.168991		0.742083	-0.14801		0.745617	0.282288		0.74145	-0.23632		0.744167	-0.162125		0.744813	-0.135634		0.74395	-0.216961		0.743932	-0.217438
	0.75145	-0.171661		0.74875	-0.149155		0.752283	0.284672		0.748117	-0.239325		0.750833	-0.165176		0.75148	-0.137777		0.750617	-0.213146		0.750599	-0.218868
	0.758117	-0.17395		0.755417	-0.151444		0.75895	0.285943		0.754783	-0.239658		0.7575	-0.165176		0.758147	-0.139614		0.757283	-0.211716		0.757265	-0.222206
	0.764783	-0.175857		0.762083	-0.153732		0.765617	0.287374		0.76145	-0.239658		0.764167	-0.164032		0.764813	-0.141144		0.76395	-0.214577		0.763932	-0.22459
	0.77145	-0.177002		0.76875	-0.154495		0.772283	0.289599		0.768117	-0.239992		0.770833	-0.165176		0.77148	-0.142063		0.770617	-0.217915		0.770599	-0.225067
	0.778117	-0.177002		0.775417	-0.153732		0.77895	0.291983		0.774783	-0.24066		0.7775	-0.166321		0.778147	-0.142063		0.777283	-0.220299		0.777265	-0.226021
	0.784783	-0.176621		0.782083	-0.151825		0.785617	0.295003		0.78145	-0.24066		0.784167	-0.164032		0.784813	-0.141757		0.78395	-0.220299		0.783932	-0.228882
	0.79145	-0.177383		0.78875	-0.149155		0.792283	0.298659		0.788117	-0.24066		0.790833	-0.159073		0.79148	-0.142369		0.790617	-0.220776		0.790599	-0.231743
	0.798117	-0.179291		0.795417	-0.147247		0.79895	0.303109		0.794783	-0.239992		0.7975	-0.157166		0.798147	-0.1439		0.797283	-0.220299		0.797265	-0.23365
	0.804783	-0.182724		0.802083	-0.145721		0.805617	0.307242		0.80145	-0.23632		0.804167	-0.159836		0.804813	-0.146655		0.80395	-0.218868		0.803932	-0.236988
	0.81145	-0.185013		0.80875	-0.146103		0.812283	0.310262		0.808117	-0.231314		0.810833	-0.162506		0.81148	-0.148492		0.810617	-0.218391		0.810599	-0.24271
	0.818117	-0.186157		0.815417	-0.147629		0.81895	0.312487		0.814783	-0.229311		0.8175	-0.163269		0.818147	-0.149411		0.817283	-0.220299		0.817265	-0.248909
	0.824783	-0.186157		0.822083	-0.151444		0.825617	0.314395		0.82145	-0.232649		0.824167	-0.165558		0.824813	-0.149411		0.82395	-0.223637		0.823932	-0.2532
	0.83145	-0.186157		0.82875	-0.157547		0.832283	0.316302		0.828117	-0.237989		0.830833	-0.169373		0.83148	-0.149411		0.830617	-0.226021		0.830599	-0.255585
	0.838117	-0.185394		0.835417	-0.161743		0.83895	0.318686		0.834783	-0.24333		0.8375	-0.170898		0.838147	-0.148798		0.837283	-0.227451		0.837265	-0.257969
	0.844783	-0.18425		0.842083	-0.164032		0.845617	0.321388		0.84145	-0.248003		0.844167	-0.167084		0.844813	-0.14788		0.84395	-0.226021		0.843932	-0.258923
	0.85145	-0.184631		0.84875	-0.165558		0.852283	0.324249		0.848117	-0.251675		0.850833	-0.162125		0.85148	-0.148186		0.850617	-0.22459		0.850599	-0.258923
	0.858117	-0.186157		0.855417	-0.167847		0.85895	0.32711		0.854783	-0.253344		0.8575	-0.159836		0.858147	-0.149411		0.857283	-0.223637		0.857265	-0.257492
	0.864783	-0.188828		0.862083	-0.16861		0.865617	0.329971		0.86145	-0.252342		0.864167	-0.160599		0.864813	-0.151554		0.86395	-0.224113		0.863932	-0.255108
	0.87145	-0.190735		0.86875	-0.167465		0.872283	0.332356		0.868117	-0.250673		0.870833	-0.161362		0.87148	-0.153084		0.870617	-0.225544		0.870599	-0.250339
	0.878117	-0.192261		0.875417	-0.166702		0.87895	0.334104		0.874783	-0.251007		0.8775	-0.161743		0.878147	-0.154309		0.877283	-0.226498		0.877265	-0.242233
	0.884783	-0.193405		0.882083	-0.167084		0.885617	0.336011		0.88145	-0.253344		0.884167	-0.164413		0.884813	-0.155227		0.88395	-0.229359		0.883932	-0.234604
	0.89145	-0.192261		0.88875	-0.165939		0.892283	0.338554		0.888117	-0.257349		0.890833	-0.169373		0.89148	-0.154309		0.890617	-0.23222		0.890599	-0.229359
	0.898117	-0.189972		0.895417	-0.162888		0.89895	0.341733		0.894783	-0.26269		0.8975	-0.174332		0.898147	-0.152472		0.897283	-0.234127		0.897265	-0.229359
	0.904783	-0.187302		0.902083	-0.16098		0.905617	0.344912		0.90145	-0.267696		0.904167	-0.176239		0.904813	-0.150329		0.90395	-0.236034		0.903932	-0.234127
	0.91145	-0.185776		0.90875	-0.162125		0.912283	0.34825		0.908117	-0.270701		0.910833	-0.177765		0.91148	-0.149104		0.910617	-0.239849		0.910599	-0.242233
	0.918117	-0.184631		0.915417	-0.163651		0.91895	0.351429		0.914783	-0.271702		0.9175	-0.180435		0.918147	-0.148186		0.917283	-0.245094		0.917265	-0.253677
	0.924783	-0.183487		0.922083	-0.165176		0.925617	0.35429		0.92145	-0.271034		0.924167	-0.18425		0.924813	-0.147267		0.92395	-0.248432		0.923932	-0.263691
	0.93145	-0.183106		0.92875	-0.168228		0.932283	0.357151		0.928117	-0.269031		0.930833	-0.187302		0.93148	-0.146961		0.930617	-0.250816		0.930599	-0.270367
	0.938117	-0.183487		0.935417	-0.172424		0.93895	0.361125		0.934783	-0.264692		0.9375	-0.187302		0.938147	-0.147267		0.937283	-0.252247		0.937265	-0.272274
	0.944783	-0.183868		0.942083	-0.175857		0.945617	0.366052		0.94145	-0.259018		0.944167	-0.186157		0.944813	-0.147574		0.94395	-0.250816		0.943932	-0.270367
	0.95145	-0.183487		0.94875	-0.178146		0.952283	0.371138		0.948117	-0.254345		0.950833	-0.184631		0.95148	-0.147267		0.950617	-0.246048		0.950599	-0.268459
	0.958117	-0.181961		0.955417	-0.179291		0.95895	0.375907		0.954783	-0.252008		0.9575	-0.181961		0.958147	-0.146043		0.957283	-0.24128		0.957265	-0.267029
	0.964783	-0.182342		0.962083	-0.179672		0.965617	0.380516		0.96145	-0.251675		0.964167	-0.177765		0.964813	-0.146349		0.96395	-0.239372		0.963932	-0.267506
	0.97145	-0.185394		0.96875	-0.179672		0.972283	0.38449		0.968117	-0.254011		0.970833	-0.175095		0.97148	-0.148798		0.970617	-0.238419		0.970599	-0.267506
	0.978117	-0.189972		0.975417	-0.178909		0.97895	0.387669		0.974783	-0.258017		0.9775	-0.174332		0.978147	-0.152472		0.977283	-0.237942		0.977265	-0.267983
	0.984783	-0.196457		0.982083	-0.178146		0.985617	0.390212		0.98145	-0.262022		0.984167	-0.174713		0.984813	-0.157677		0.98395	-0.238419		0.983932	-0.270844
	0.99145	-0.201797		0.98875	-0.177383		0.992283	0.392755		0.988117	-0.26536		0.990833	-0.175095		0.99148	-0.161963		0.990617	-0.240326		0.990599	-0.274658
	0.998117	-0.205994		0.995417	-0.178146		0.99895	0.395775		0.994783	-0.269365		0.9975	-0.175095		0.998147	-0.165331		0.997283	-0.24271		0.997265	-0.277996
	1.00478	-0.207901		1.00208	-0.178528		1.00562	0.39959		1.00145	-0.272703		1.00417	-0.175476		1.00481	-0.166861		1.00395	-0.244141		1.00393	-0.279427
	1.01145	-0.206375		1.00875	-0.179291		1.01228	0.403881		1.00812	-0.273037		1.01083	-0.177383		1.01148	-0.165637		1.01062	-0.245094		1.0106	-0.279427
	1.01812	-0.203705		1.01542	-0.180435		1.01895	0.408173		1.01478	-0.272036		1.0175	-0.180817		1.01815	-0.163494		1.01728	-0.247955		1.01727	-0.278473
	1.02478	-0.201035		1.02208	-0.181961		1.02562	0.411828		1.02145	-0.271368		1.02417	-0.184631		1.02481	-0.161351		1.02395	-0.251293		1.02393	-0.276089
	1.03145	-0.201035		1.02875	-0.184631		1.03228	0.415325		1.02812	-0.271034		1.03083	-0.189209		1.03148	-0.161351		1.03062	-0.254631		1.0306	-0.272274
	1.03812	-0.20256		1.03542	-0.187683		1.03895	0.418663		1.03478	-0.269365		1.0375	-0.193405		1.03815	-0.162575		1.03728	-0.256538		1.03727	-0.268936
	1.04478	-0.205994		1.04208	-0.190353		1.04562	0.42216		1.04145	-0.26803		1.04417	-0.196457		1.04481	-0.165331		1.04395	-0.257015		1.04393	-0.267983
	1.05145	-0.210953		1.04875	-0.192642		1.05228	0.425657		1.04812	-0.268698		1.05083	-0.195694		1.05148	-0.169311		1.05062	-0.257492		1.0506	-0.26989
	1.05812	-0.21553		1.05542	-0.193787		1.05895	0.429312		1.05478	-0.270033		1.0575	-0.192261		1.05815	-0.172985		1.05728	-0.258923		1.05727	-0.27132
	1.06478	-0.217819		1.06208	-0.194931		1.06562	0.433445		1.06145	-0.270701		1.06417	-0.188065		1.06481	-0.174821		1.06395	-0.26083		1.06393	-0.274181
	1.07145	-0.216675		1.06875	-0.19455		1.07228	0.438054		1.06812	-0.271702		1.07083	-0.186157		1.07148	-0.173903		1.07062	-0.262737		1.0706	-0.277519
	1.07812	-0.215149		1.07542	-0.193405		1.07895	0.443459		1.07478	-0.272703		1.0775	-0.186157		1.07815	-0.172678		1.07728	-0.262737		1.07727	-0.281811
	1.08478	-0.213623		1.08208	-0.193024		1.08562	0.449022		1.08145	-0.273037		1.08417	-0.188065		1.08481	-0.171454		1.08395	-0.259876		1.08393	-0.285149
	1.09145	-0.212097		1.08875	-0.193024		1.09228	0.45379		1.08812	-0.272036		1.09083	-0.190735		1.09148	-0.170229		1.09062	-0.254154		1.0906	-0.28944
	1.09812	-0.209427		1.09542	-0.192642		1.09895	0.456969		1.09478	-0.271034		1.0975	-0.193405		1.09815	-0.168086		1.09728	-0.246525		1.09727	-0.292301
	1.10478	-0.206757		1.10208	-0.192642		1.10562	0.45983		1.10145	-0.271368		1.10417	-0.19455		1.10481	-0.165943		1.10395	-0.240326		1.10393	-0.291824
	1.11145	-0.204849		1.10875	-0.192642		1.11228	0.463009		1.10812	-0.272703		1.11083	-0.193787		1.11148	-0.164412		1.11062	-0.237465		1.1106	-0.287533
	1.11812	-0.201416		1.11542	-0.192261		1.11895	0.466983		1.11478	-0.27504		1.1175	-0.191116		1.11815	-0.161657		1.11728	-0.237942		1.11727	-0.282764
	1.12478	-0.196075		1.12208	-0.192642		1.12562	0.470638		1.12145	-0.278044		1.12417	-0.187683		1.12481	-0.157371		1.12395	-0.242233		1.12393	-0.278473
	1.13145	-0.191498		1.12875	-0.194931		1.13228	0.474612		1.12812	-0.281048		1.13083	-0.183487		1.13148	-0.153697		1.13062	-0.248432		1.1306	-0.275612
	1.13812	-0.189972		1.13542	-0.19722		1.13895	0.479539		1.13478	-0.28305		1.1375	-0.180435		1.13815	-0.152472		1.13728	-0.254154		1.13727	-0.275135
	1.14478	-0.191879		1.14208	-0.197983		1.14562	0.485102		1.14145	-0.283384		1.14417	-0.180054		1.14481	-0.154003		1.14395	-0.257492		1.14393	-0.277042
	1.15145	-0.194931		1.14875	-0.196838		1.15228	0.490665		1.14812	-0.28305		1.15083	-0.181961		1.15148	-0.156452		1.15062	-0.258446		1.1506	-0.281334
	1.15812	-0.199509		1.15542	-0.194931		1.15895	0.495434		1.15478	-0.282717		1.1575	-0.183487		1.15815	-0.160126		1.15728	-0.259399		1.15727	-0.285149
	1.16478	-0.205231		1.16208	-0.191879		1.16562	0.500202		1.16145	-0.281715		1.16417	-0.185013		1.16481	-0.164718		1.16395	-0.259876		1.16393	-0.287533
	1.17145	-0.21019		1.16875	-0.18959		1.17228	0.50513		1.16812	-0.281715		1.17083	-0.186539		1.17148	-0.168698		1.17062	-0.26083		1.1706	-0.287533
	1.17812	-0.212097		1.17542	-0.188446		1.17895	0.510216		1.17478	-0.282383		1.1775	-0.187302		1.17815	-0.170229		1.17728	-0.263691		1.17727	-0.287056
	1.18478	-0.212097		1.18208	-0.189972		1.18562	0.514825		1.18145	-0.285053		1.18417	-0.185776		1.18481	-0.170229		1.18395	-0.266075		1.18393	-0.287533
	1.19145	-0.210571		1.18875	-0.192642		1.19228	0.518958		1.18812	-0.289059		1.19083	-0.183868		1.19148	-0.169005		1.19062	-0.265122		1.1906	-0.287533
	1.19812	-0.207519		1.19542	-0.194931		1.19895	0.523567		1.19478	-0.290728		1.1975	-0.183868		1.19815	-0.166555		1.19728	-0.263214		1.19727	-0.28801
	1.20478	-0.204468		1.20208	-0.196075		1.20562	0.528812		1.20145	-0.291061		1.20417	-0.185776		1.20481	-0.164106		1.20395	-0.261307		1.20393	-0.28944
	1.21145	-0.203323		1.20875	-0.196457		1.21228	0.534693		1.20812	-0.289392		1.21083	-0.187683		1.21148	-0.163188		1.21062	-0.258446		1.2106	-0.291824
	1.21812	-0.205231		1.21542	-0.196457		1.21895	0.540574		1.21478	-0.28739		1.2175	-0.188065		1.21815	-0.164718		1.21728	-0.254631		1.21727	-0.294685
	1.22478	-0.209045		1.22208	-0.195312		1.22562	0.546455		1.22145	-0.284052		1.22417	-0.187683		1.22481	-0.16778		1.22395	-0.25177		1.22393	-0.295162
	1.23145	-0.213242		1.22875	-0.193405		1.23228	0.552813		1.22812	-0.280714		1.23083	-0.186539		1.23148	-0.171148		1.23062	-0.250816		1.2306	-0.294685
	1.23812	-0.217056		1.23542	-0.192642		1.23895	0.559012		1.23478	-0.278711		1.2375	-0.186539		1.23815	-0.174209		1.23728	-0.250816		1.23727	-0.293732
	1.24478	-0.220871		1.24208	-0.192642		1.24562	0.56537		1.24145	-0.279045		1.24417	-0.18692		1.24481	-0.177271		1.24395	-0.250816		1.24393	-0.292778
	1.25145	-0.222015		1.24875	-0.193787		1.25228	0.571569		1.24812	-0.281715		1.25083	-0.188828		1.25148	-0.178189		1.25062	-0.25177		1.2506	-0.290394
	1.25812	-0.219345		1.25542	-0.193787		1.25895	0.577609		1.25478	-0.285053		1.2575	-0.193024		1.25815	-0.176046		1.25728	-0.255108		1.25727	-0.287533
	1.26478	-0.215149		1.26208	-0.193405		1.26562	0.583808		1.26145	-0.288391		1.26417	-0.199127		1.26481	-0.172678		1.26395	-0.259399		1.26393	-0.286102
	1.27145	-0.211334		1.26875	-0.191498		1.27228	0.589371		1.26812	-0.291729		1.27083	-0.204468		1.27148	-0.169617		1.27062	-0.263691		1.2706	-0.286579
	1.27812	-0.210571		1.27542	-0.188828		1.27895	0.594298		1.27478	-0.293732		1.2775	-0.205612		1.27815	-0.169005		1.27728	-0.267983		1.27727	-0.288486
	1.28478	-0.212097		1.28208	-0.187683		1.28562	0.597795		1.28145	-0.293732		1.28417	-0.203323		1.28481	-0.170229		1.28395	-0.272274		1.28393	-0.291347
	1.29145	-0.213242		1.28875	-0.188446		1.29228	0.600497		1.28812	-0.292063		1.29083	-0.200272		1.29148	-0.171148		1.29062	-0.275612		1.2906	-0.294208
	1.29812	-0.213242		1.29542	-0.190735		1.29895	0.603517		1.29478	-0.290394		1.2975	-0.197601		1.29815	-0.171148		1.29728	-0.277042		1.29727	-0.297546
	1.30478	-0.213242		1.30208	-0.192642		1.30562	0.607332		1.30145	-0.290394		1.30417	-0.196075		1.30481	-0.171148		1.30395	-0.276566		1.30393	-0.301361
	1.31145	-0.215149		1.30875	-0.196457		1.31228	0.611782		1.30812	-0.290728		1.31083	-0.195694		1.31148	-0.172678		1.31062	-0.275612		1.3106	-0.304222
	1.31812	-0.214768		1.31542	-0.202179		1.31895	0.617027		1.31478	-0.29273		1.3175	-0.196838		1.31815	-0.172372		1.31728	-0.276566		1.31727	-0.307083
	1.32478	-0.212479		1.32208	-0.206757		1.32562	0.622908		1.32145	-0.295734		1.32417	-0.198746		1.32481	-0.170535		1.32395	-0.27895		1.32393	-0.309944
	1.33145	-0.210953		1.32875	-0.208664		1.33228	0.630061		1.32812	-0.300741		1.33083	-0.200653		1.33148	-0.169311		1.33062	-0.28038		1.3306	-0.312805
	1.33812	-0.212479		1.33542	-0.206757		1.33895	0.637849		1.33478	-0.303745		1.3375	-0.202179		1.33815	-0.170535		1.33728	-0.282288		1.33727	-0.315666
	1.34478	-0.21553		1.34208	-0.205231		1.34562	0.645638		1.34145	-0.302076		1.34417	-0.20256		1.34481	-0.172985		1.34395	-0.284195		1.34393	-0.315666
	1.35145	-0.216675		1.34875	-0.204468		1.35228	0.652949		1.34812	-0.297403		1.35083	-0.202942		1.35148	-0.173903		1.35062	-0.286102		1.3506	-0.313759
	1.35812	-0.217438		1.35542	-0.204086		1.35895	0.659625		1.35478	-0.29273		1.3575	-0.203705		1.35815	-0.174515		1.35728	-0.285149		1.35727	-0.309467
	1.36478	-0.218582		1.36208	-0.20256		1.36562	0.6663		1.36145	-0.289059		1.36417	-0.204849		1.36481	-0.175434		1.36395	-0.282764		1.36393	-0.302792
	1.37145	-0.219345		1.36875	-0.199127		1.37228	0.672499		1.36812	-0.286388		1.37083	-0.205612		1.37148	-0.176046		1.37062	-0.281811		1.3706	-0.298977
	1.37812	-0.218964		1.37542	-0.196075		1.37895	0.678062		1.37478	-0.285053		1.3775	-0.205994		1.37815	-0.17574		1.37728	-0.281334		1.37727	-0.300884
	1.38478	-0.217438		1.38208	-0.193405		1.38562	0.683467		1.38145	-0.287724		1.38417	-0.207138		1.38481	-0.174515		1.38395	-0.279427		1.38393	-0.305653
	1.39145	-0.21553		1.38875	-0.192261		1.39228	0.689507		1.38812	-0.293732		1.39083	-0.207901		1.39148	-0.172985		1.39062	-0.276089		1.3906	-0.312328
	1.39812	-0.213242		1.39542	-0.192642		1.39895	0.696182		1.39478	-0.300074		1.3975	-0.207901		1.39815	-0.171148		1.39728	-0.273228		1.39727	-0.320911
	1.40478	-0.211716		1.40208	-0.193405		1.40562	0.703176		1.40145	-0.304747		1.40417	-0.207519		1.40481	-0.169923		1.40395	-0.270844		1.40393	-0.330925
	1.41145	-0.211716		1.40875	-0.194931		1.41228	0.710646		1.40812	-0.306749		1.41083	-0.207519		1.41148	-0.169923		1.41062	-0.267983		1.4106	-0.33617
	1.41812	-0.213623		1.41542	-0.196838		1.41895	0.718435		1.41478	-0.307417		1.4175	-0.207519		1.41815	-0.171454		1.41728	-0.265598		1.41727	-0.335216
	1.42478	-0.216293		1.42208	-0.198746		1.42562	0.725746		1.42145	-0.307417		1.42417	-0.208664		1.42481	-0.173597		1.42395	-0.266075		1.42393	-0.332356
	1.43145	-0.219727		1.42875	-0.197601		1.43228	0.73274		1.42812	-0.307417		1.43083	-0.210953		1.43148	-0.176352		1.43062	-0.269413		1.4306	-0.329018
	1.43812	-0.223541		1.43542	-0.194168		1.43895	0.739892		1.43478	-0.307083		1.4375	-0.215149		1.43815	-0.179414		1.43728	-0.274181		1.43727	-0.324726
	1.44478	-0.227356		1.44208	-0.192642		1.44562	0.746568		1.44145	-0.305414		1.44417	-0.219727		1.44481	-0.182475		1.44395	-0.277519		1.44393	-0.320911
	1.45145	-0.228882		1.44875	-0.193787		1.45228	0.752767		1.44812	-0.303745		1.45083	-0.222397		1.45148	-0.1837		1.45062	-0.28038		1.4506	-0.319004
	1.45812	-0.226212		1.45542	-0.196075		1.45895	0.758966		1.45478	-0.302744		1.4575	-0.222778		1.45815	-0.181557		1.45728	-0.282288		1.45727	-0.319958
	1.46478	-0.222015		1.46208	-0.196838		1.46562	0.765324		1.46145	-0.30241		1.46417	-0.22049		1.46481	-0.178189		1.46395	-0.284672		1.46393	-0.320435
	1.47145	-0.218201		1.46875	-0.197983		1.47228	0.771205		1.46812	-0.30241		1.47083	-0.217438		1.47148	-0.175128		1.47062	-0.28801		1.4706	-0.319958
	1.47812	-0.215912		1.47542	-0.19989		1.47895	0.77645		1.47478	-0.302076		1.4775	-0.216293		1.47815	-0.173291		1.47728	-0.291347		1.47727	-0.319958
	1.48478	-0.214768		1.48208	-0.200272		1.48562	0.781218		1.48145	-0.30241		1.48417	-0.216675		1.48481	-0.172372		1.48395	-0.295639		1.48393	-0.319481
	1.49145	-0.216675		1.48875	-0.19989		1.49228	0.785987		1.48812	-0.303412		1.49083	-0.218201		1.49148	-0.173903		1.49062	-0.299454		1.4906	-0.319481
	1.49812	-0.222015		1.49542	-0.201416		1.49895	0.791073		1.49478	-0.305748		1.4975	-0.219345		1.49815	-0.178189		1.49728	-0.303268		1.49727	-0.320435
	1.50478	-0.228882		1.50208	-0.205612		1.50562	0.796636		1.50145	-0.309086		1.50417	-0.220108		1.50481	-0.1837		1.50395	-0.305176		1.50393	-0.323772
	1.51145	-0.234604		1.50875	-0.212097		1.51228	0.80363		1.50812	-0.311422		1.51083	-0.22049		1.51148	-0.188292		1.51062	-0.305176		1.5106	-0.328541
	1.51812	-0.238037		1.51542	-0.217438		1.51895	0.811577		1.51478	-0.31209		1.5175	-0.219345		1.51815	-0.191048		1.51728	-0.304222		1.51727	-0.333309
	1.52478	-0.240707		1.52208	-0.221634		1.52562	0.820001		1.52145	-0.312424		1.52417	-0.216675		1.52481	-0.193191		1.52395	-0.303745		1.52393	-0.337124
	1.53145	-0.241089		1.52875	-0.223923		1.53228	0.828266		1.52812	-0.313759		1.53083	-0.214768		1.53148	-0.193497		1.53062	-0.304222		1.5306	-0.340462
	1.53812	-0.2388		1.53542	-0.223541		1.53895	0.835896		1.53478	-0.315094		1.5375	-0.213623		1.53815	-0.19166		1.53728	-0.304699		1.53727	-0.342846
	1.54478	-0.233459		1.54208	-0.222015		1.54562	0.843048		1.54145	-0.315428		1.54417	-0.214768		1.54481	-0.187374		1.54395	-0.305653		1.54393	-0.3438
	1.55145	-0.227356		1.54875	-0.220108		1.55228	0.849565		1.54812	-0.316429		1.55083	-0.21553		1.55148	-0.182475		1.55062	-0.305653		1.5506	-0.342846
	1.55812	-0.22049		1.55542	-0.218582		1.55895	0.855923		1.55478	-0.318766		1.5575	-0.214768		1.55815	-0.176964		1.55728	-0.304222		1.55727	-0.340462
	1.56478	-0.21286		1.56208	-0.217438		1.56562	0.862598		1.56145	-0.321436		1.56417	-0.212479		1.56481	-0.170841		1.56395	-0.302792		1.56393	-0.339031
	1.57145	-0.207519		1.56875	-0.217819		1.57228	0.869751		1.56812	-0.322771		1.57083	-0.210953		1.57148	-0.166555		1.57062	-0.300407		1.5706	-0.338077
	1.57812	-0.206375		1.57542	-0.218201		1.57895	0.876904		1.57478	-0.32177		1.5775	-0.212479		1.57815	-0.165637		1.57728	-0.2985		1.57727	-0.338554
	1.58478	-0.210571		1.58208	-0.217819		1.58562	0.883897		1.58145	-0.321436		1.58417	-0.215912		1.58481	-0.169005		1.58395	-0.297069		1.58393	-0.339508
	1.59145	-0.217819		1.58875	-0.217438		1.59228	0.890732		1.58812	-0.322103		1.59083	-0.219345		1.59148	-0.174821		1.59062	-0.295162		1.5906	-0.341892
	1.59812	-0.226212		1.59542	-0.217819		1.59895	0.897884		1.59478	-0.322771		1.5975	-0.22316		1.59815	-0.181557		1.59728	-0.295639		1.59727	-0.345707
	1.60478	-0.234604		1.60208	-0.219727		1.60562	0.905037		1.60145	-0.323105		1.60417	-0.2285		1.60481	-0.188292		1.60395	-0.298023		1.60393	-0.349522
	1.61145	-0.240707		1.60875	-0.222015		1.61228	0.912031		1.60812	-0.322771		1.61083	-0.233459		1.61148	-0.193191		1.61062	-0.302315		1.6106	-0.353336
	1.61812	-0.242996		1.61542	-0.224304		1.61895	0.918229		1.61478	-0.322103		1.6175	-0.235367		1.61815	-0.195028		1.61728	-0.306606		1.61727	-0.355244
	1.62478	-0.242615		1.62208	-0.226593		1.62562	0.92411		1.62145	-0.322103		1.62417	-0.234222		1.62481	-0.194721		1.62395	-0.30756		1.62393	-0.357151
	1.63145	-0.24147		1.62875	-0.229263		1.63228	0.93015		1.62812	-0.322103		1.63083	-0.232315		1.63148	-0.193803		1.63062	-0.308514		1.6306	-0.359058
	1.63812	-0.241089		1.63542	-0.232315		1.63895	0.936031		1.63478	-0.323439		1.6375	-0.230408		1.63815	-0.193497		1.63728	-0.308991		1.63727	-0.360012
	1.64478	-0.241852		1.64208	-0.234604		1.64562	0.942707		1.64145	-0.325775		1.64417	-0.228119		1.64481	-0.194109		1.64395	-0.30756		1.64393	-0.358105
	1.65145	-0.242615		1.64875	-0.235748		1.65228	0.950654		1.64812	-0.328779		1.65083	-0.22583		1.65148	-0.194721		1.65062	-0.304699		1.6506	-0.353336
	1.65812	-0.243378		1.65542	-0.235367		1.65895	0.959714		1.65478	-0.331116		1.6575	-0.225067		1.65815	-0.195334		1.65728	-0.302315		1.65727	-0.348568
	1.66478	-0.241852		1.66208	-0.233459		1.66562	0.969251		1.66145	-0.33145		1.66417	-0.225449		1.66481	-0.194109		1.66395	-0.302792		1.66393	-0.345707
	1.67145	-0.239945		1.66875	-0.231552		1.67228	0.977675		1.66812	-0.329781		1.67083	-0.227356		1.67148	-0.192578		1.67062	-0.304222		1.6706	-0.343323
	1.67812	-0.238419		1.67542	-0.229645		1.67895	0.985146		1.67478	-0.326443		1.6775	-0.230408		1.67815	-0.191354		1.67728	-0.304222		1.67727	-0.343323
	1.68478	-0.237656		1.68208	-0.228119		1.68562	0.991344		1.68145	-0.323105		1.68417	-0.234604		1.68481	-0.190742		1.68395	-0.303745		1.68393	-0.347137
	1.69145	-0.237656		1.68875	-0.227356		1.69228	0.996431		1.68812	-0.320435		1.69083	-0.239181		1.69148	-0.190742		1.69062	-0.305176		1.6906	-0.351906
	1.69812	-0.239563		1.69542	-0.228119		1.69895	1.00136		1.69478	-0.320101		1.6975	-0.242996		1.69815	-0.192272		1.69728	-0.308991		1.69727	-0.35572
	1.70478	-0.244141		1.70208	-0.230026		1.70562	1.00613		1.70145	-0.321102		1.70417	-0.244904		1.70481	-0.195946		1.70395	-0.312328		1.70393	-0.357151
	1.71145	-0.247955		1.70875	-0.230789		1.71228	1.01185		1.70812	-0.323772		1.71083	-0.243759		1.71148	-0.199008		1.71062	-0.313282		1.7106	-0.35572
	1.71812	-0.2491		1.71542	-0.230026		1.71895	1.01868		1.71478	-0.326443		1.7175	-0.240326		1.71815	-0.199926		1.71728	-0.316143		1.71727	-0.352383
	1.72478	-0.246811		1.72208	-0.230789		1.72562	1.02647		1.72145	-0.329781		1.72417	-0.235367		1.72481	-0.198089		1.72395	-0.320911		1.72393	-0.347137
	1.73145	-0.243759		1.72875	-0.232697		1.73228	1.03442		1.72812	-0.33412		1.73083	-0.231171		1.73148	-0.19564		1.73062	-0.324249		1.7306	-0.344276
	1.73812	-0.240707		1.73542	-0.233078		1.73895	1.04221		1.73478	-0.337791		1.7375	-0.228119		1.73815	-0.193191		1.73728	-0.325203		1.73727	-0.344753
	1.74478	-0.237274		1.74208	-0.233841		1.74562	1.05		1.74145	-0.340128		1.74417	-0.227356		1.74481	-0.190435		1.74395	-0.326634		1.74393	-0.348091
	1.75145	-0.234985		1.74875	-0.234604		1.75228	1.05731		1.74812	-0.340795		1.75083	-0.227356		1.75148	-0.188598		1.75062	-0.329018		1.7506	-0.353813
	1.75812	-0.234604		1.75542	-0.235748		1.75895	1.06414		1.75478	-0.339794		1.7575	-0.226212		1.75815	-0.188292		1.75728	-0.330925		1.75727	-0.360966
	1.76478	-0.235748		1.76208	-0.233841		1.76562	1.0697		1.76145	-0.337124		1.76417	-0.223923		1.76481	-0.189211		1.76395	-0.329971		1.76393	-0.368595
	1.77145	-0.237656		1.76875	-0.230789		1.77228	1.07447		1.76812	-0.332451		1.77083	-0.221634		1.77148	-0.190742		1.77062	-0.326157		1.7706	-0.376225
	1.77812	-0.239181		1.77542	-0.228119		1.77895	1.07988		1.77478	-0.328112		1.7775	-0.220108		1.77815	-0.191966		1.77728	-0.321865		1.77727	-0.38147
	1.78478	-0.240707		1.78208	-0.226212		1.78562	1.08639		1.78145	-0.325441		1.78417	-0.218582		1.78481	-0.193191		1.78395	-0.31805		1.78393	-0.381947
	1.79145	-0.242615		1.78875	-0.222778		1.79228	1.09355		1.78812	-0.32444		1.79083	-0.218964		1.79148	-0.194721		1.79062	-0.317574		1.7906	-0.377655
	1.79812	-0.245667		1.79542	-0.218201		1.79895	1.1007		1.79478	-0.324106		1.7975	-0.223541		1.79815	-0.197171		1.79728	-0.318527		1.79727	-0.371933
	1.80478	-0.248718		1.80208	-0.216293		1.80562	1.10817		1.80145	-0.325108		1.80417	-0.232315		1.80481	-0.19962		1.80395	-0.319004		1.80393	-0.36478
	1.81145	-0.249863		1.80875	-0.217819		1.81228	1.11548		1.80812	-0.328112		1.81083	-0.241852		1.81148	-0.200539		1.81062	-0.318527		1.8106	-0.357151
	1.81812	-0.2491		1.81542	-0.223541		1.81895	1.12247		1.81478	-0.330782		1.8175	-0.2491		1.81815	-0.199926		1.81728	-0.31805		1.81727	-0.351429
	1.82478	-0.247192		1.82208	-0.230026		1.82562	1.12899		1.82145	-0.332451		1.82417	-0.253296		1.82481	-0.198395		1.82395	-0.317097		1.82393	-0.349045
	1.83145	-0.243759		1.82875	-0.23613		1.83228	1.13535		1.82812	-0.333452		1.83083	-0.255203		1.83148	-0.19564		1.83062	-0.313759		1.8306	-0.349998
	1.83812	-0.239563		1.83542	-0.241089		1.83895	1.14171		1.83478	-0.335455		1.8375	-0.255585		1.83815	-0.192272		1.83728	-0.309944		1.83727	-0.352859
	1.84478	-0.236893		1.84208	-0.242996		1.84562	1.14806		1.84145	-0.337791		1.84417	-0.253296		1.84481	-0.190129		1.84395	-0.308514		1.84393	-0.357628
	1.85145	-0.238037		1.84875	-0.241852		1.85228	1.15506		1.84812	-0.340128		1.85083	-0.248718		1.85148	-0.191048		1.85062	-0.309467		1.8506	-0.36478
	1.85812	-0.243378		1.85542	-0.238037		1.85895	1.16189		1.85478	-0.342464		1.8575	-0.243759		1.85815	-0.195334		1.85728	-0.311852		1.85727	-0.371933
	1.86478	-0.250626		1.86208	-0.235748		1.86562	1.16841		1.86145	-0.344133		1.86417	-0.240326		1.86481	-0.201151		1.86395	-0.313759		1.86393	-0.377655
	1.87145	-0.258255		1.86875	-0.234985		1.87228	1.17461		1.86812	-0.344133		1.87083	-0.238419		1.87148	-0.207274		1.87062	-0.318527		1.8706	-0.380516
	1.87812	-0.265503		1.87542	-0.23613		1.87895	1.18065		1.87478	-0.342464		1.8775	-0.236893		1.87815	-0.213091		1.87728	-0.323296		1.87727	-0.381947
	1.88478	-0.269699		1.88208	-0.2388		1.88562	1.18685		1.88145	-0.33946		1.88417	-0.23613		1.88481	-0.216458		1.88395	-0.328064		1.88393	-0.38147
	1.89145	-0.272369		1.88875	-0.242615		1.89228	1.19273		1.88812	-0.335789		1.89083	-0.237656		1.89148	-0.218602		1.89062	-0.330925		1.8906	-0.380039
	1.89812	-0.272369		1.89542	-0.245667		1.89895	1.19797		1.89478	-0.333118		1.8975	-0.24147		1.89815	-0.218602		1.89728	-0.332832		1.89727	-0.376701
	1.90478	-0.270081		1.90208	-0.246048		1.90562	1.20322		1.90145	-0.333118		1.90417	-0.245285		1.90481	-0.216765		1.90395	-0.335216		1.90393	-0.37384
	1.91145	-0.266647		1.90875	-0.244522		1.91228	1.20878		1.90812	-0.334787		1.91083	-0.246048		1.91148	-0.214009		1.91062	-0.33474		1.9106	-0.371933
	1.91812	-0.26474		1.91542	-0.242233		1.91895	1.21435		1.91478	-0.337124		1.9175	-0.244522		1.91815	-0.212478		1.91728	-0.332832		1.91727	-0.370979
	1.92478	-0.26474		1.92208	-0.240326		1.92562	1.21991		1.92145	-0.339794		1.92417	-0.242615		1.92481	-0.212478		1.92395	-0.330448		1.92393	-0.37241
	1.93145	-0.265122		1.92875	-0.2388		1.93228	1.22579		1.92812	-0.343132		1.93083	-0.239945		1.93148	-0.212785		1.93062	-0.329495		1.9306	-0.374794
	1.93812	-0.262833		1.93542	-0.238419		1.93895	1.23278		1.93478	-0.345802		1.9375	-0.237274		1.93815	-0.210948		1.93728	-0.329495		1.93727	-0.378609
	1.94478	-0.260925		1.94208	-0.2388		1.94562	1.23978		1.94145	-0.347805		1.94417	-0.235748		1.94481	-0.209417		1.94395	-0.329495		1.94393	-0.380993
	1.95145	-0.260162		1.94875	-0.238419		1.95228	1.24709		1.94812	-0.349474		1.95083	-0.237656		1.95148	-0.208805		1.95062	-0.329018		1.9506	-0.380993
	1.95812	-0.259399		1.95542	-0.239181		1.95895	1.25424		1.95478	-0.350809		1.9575	-0.24147		1.95815	-0.208192		1.95728	-0.32711		1.95727	-0.380516
	1.96478	-0.257492		1.96208	-0.239563		1.96562	1.26076		1.96145	-0.351477		1.96417	-0.246048		1.96481	-0.206662		1.96395	-0.323772		1.96393	-0.380039
	1.97145	-0.255585		1.96875	-0.240326		1.97228	1.26584		1.96812	-0.349808		1.97083	-0.250626		1.97148	-0.205131		1.97062	-0.319004		1.9706	-0.377178
	1.97812	-0.255203		1.97542	-0.240326		1.97895	1.26902		1.97478	-0.347137		1.9775	-0.255966		1.97815	-0.204825		1.97728	-0.315189		1.97727	-0.373364
	1.98478	-0.255585		1.98208	-0.24147		1.98562	1.27172		1.98145	-0.344467		1.98417	-0.259781		1.98481	-0.205131		1.98395	-0.313282		1.98393	-0.370503
	1.99145	-0.255585		1.98875	-0.244904		1.99228	1.27379		1.98812	-0.342798		1.99083	-0.261688		1.99148	-0.205131		1.99062	-0.313759		1.9906	-0.371933
	1.99812	-0.25444		1.99542	-0.248337		1.99895	1.27602		1.99478	-0.341463		1.9975	-0.260544		1.99815	-0.204212		1.99728	-0.31662		1.99727	-0.375271
	2.00478	-0.254822		2.00208	-0.2491		2.00562	1.2792		2.00145	-0.340795		2.00417	-0.258255		2.00481	-0.204518		2.00395	-0.320911		2.00393	-0.378132
	2.01145	-0.257492		2.00875	-0.247192		2.01228	1.28365		2.00812	-0.342131		2.01083	-0.256348		2.01148	-0.206662		2.01062	-0.326634		2.0106	-0.380516
	2.01812	-0.262451		2.01542	-0.244522		2.01895	1.28921		2.01478	-0.345802		2.0175	-0.254059		2.01815	-0.210642		2.01728	-0.329495		2.01727	-0.383377
	2.02478	-0.26741		2.02208	-0.241852		2.02562	1.29493		2.02145	-0.347137		2.02417	-0.252533		2.02481	-0.214622		2.02395	-0.329018		2.02393	-0.387192
	2.03145	-0.270844		2.02875	-0.238419		2.03228	1.30113		2.02812	-0.347471		2.03083	-0.25177		2.03148	-0.217377		2.03062	-0.327587		2.0306	-0.39053
	2.03812	-0.273895		2.03542	-0.234604		2.03895	1.30781		2.03478	-0.347137		2.0375	-0.252914		2.03815	-0.219826		2.03728	-0.326157		2.03727	-0.393391
	2.04478	-0.27504		2.04208	-0.232315		2.04562	1.3148		2.04145	-0.347805		2.04417	-0.25444		2.04481	-0.220745		2.04395	-0.324249		2.04393	-0.394821
	2.05145	-0.272751		2.04875	-0.232315		2.05228	1.32195		2.04812	-0.348473		2.05083	-0.253677		2.05148	-0.218908		2.05062	-0.322342		2.0506	-0.394821
	2.05812	-0.26741		2.05542	-0.234222		2.05895	1.3291		2.05478	-0.348806		2.0575	-0.252151		2.05815	-0.214622		2.05728	-0.321388		2.05727	-0.394344
	2.06478	-0.26207		2.06208	-0.237656		2.06562	1.33546		2.06145	-0.349474		2.06417	-0.250626		2.06481	-0.210335		2.06395	-0.321865		2.06393	-0.394344
	2.07145	-0.259018		2.06875	-0.242996		2.07228	1.34071		2.06812	-0.350475		2.07083	-0.251389		2.07148	-0.207886		2.07062	-0.322819		2.0706	-0.392914
	2.07812	-0.257111		2.07542	-0.248718		2.07895	1.34532		2.07478	-0.352144		2.0775	-0.253677		2.07815	-0.206355		2.07728	-0.324726		2.07727	-0.391483
	2.08478	-0.255585		2.08208	-0.255585		2.08562	1.34913		2.08145	-0.353813		2.08417	-0.254822		2.08481	-0.205131		2.08395	-0.330448		2.08393	-0.389099
	2.09145	-0.254822		2.08875	-0.26207		2.09228	1.35231		2.08812	-0.354814		2.09083	-0.255585		2.09148	-0.204518		2.09062	-0.339508		2.0906	-0.39053
	2.09812	-0.256729		2.09542	-0.265503		2.09895	1.35565		2.09478	-0.355148		2.0975	-0.255203		2.09815	-0.206049		2.09728	-0.348568		2.09727	-0.394344
	2.10478	-0.260544		2.10208	-0.264358		2.10562	1.3593		2.10145	-0.355482		2.10417	-0.256348		2.10481	-0.209111		2.10395	-0.354767		2.10393	-0.397205
	2.11145	-0.26474		2.10875	-0.260162		2.11228	1.36344		2.10812	-0.35615		2.11083	-0.257873		2.11148	-0.212478		2.11062	-0.359058		2.1106	-0.398159
	2.11812	-0.266266		2.11542	-0.258636		2.11895	1.36789		2.11478	-0.356484		2.1175	-0.258636		2.11815	-0.213703		2.11728	-0.360012		2.11727	-0.398636
	2.12478	-0.264358		2.12208	-0.259018		2.12562	1.37281		2.12145	-0.356484		2.12417	-0.259781		2.12481	-0.212172		2.12395	-0.355244		2.12393	-0.399113
	2.13145	-0.261307		2.12875	-0.259781		2.13228	1.37822		2.12812	-0.35615		2.13083	-0.260925		2.13148	-0.209723		2.13062	-0.348091		2.1306	-0.397682
	2.13812	-0.257492		2.13542	-0.26207		2.13895	1.38346		2.13478	-0.357151		2.1375	-0.261307		2.13815	-0.206662		2.13728	-0.341415		2.13727	-0.394821
	2.14478	-0.252914		2.14208	-0.265122		2.14562	1.38871		2.14145	-0.358486		2.14417	-0.259399		2.14481	-0.202988		2.14395	-0.338077		2.14393	-0.39196
	2.15145	-0.248718		2.14875	-0.268936		2.15228	1.39395		2.14812	-0.359488		2.15083	-0.255203		2.15148	-0.19962		2.15062	-0.33617		2.1506	-0.39053
	2.15812	-0.247192		2.15542	-0.269318		2.15895	1.39856		2.15478	-0.359821		2.1575	-0.249481		2.15815	-0.198395		2.15728	-0.33474		2.15727	-0.391006
	2.16478	-0.249863		2.16208	-0.267792		2.16562	1.40158		2.16145	-0.359821		2.16417	-0.245285		2.16481	-0.200539		2.16395	-0.334263		2.16393	-0.392437
	2.17145	-0.256348		2.16875	-0.26474		2.17228	1.40381		2.16812	-0.360155		2.17083	-0.245285		2.17148	-0.205743		2.17062	-0.333786		2.1706	-0.395775
	2.17812	-0.263977		2.17542	-0.261307		2.17895	1.40699		2.17478	-0.359488		2.1775	-0.2491		2.17815	-0.211866		2.17728	-0.332356		2.17727	-0.398636
	2.18478	-0.271225		2.18208	-0.259018		2.18562	1.41096		2.18145	-0.35882		2.18417	-0.25444		2.18481	-0.217683		2.18395	-0.331879		2.18393	-0.401974
	2.19145	-0.276184		2.18875	-0.257492		2.19228	1.41541		2.18812	-0.357485		2.19083	-0.259781		2.19148	-0.221663		2.19062	-0.333309		2.1906	-0.405788
	2.19812	-0.279236		2.19542	-0.255585		2.19895	1.42002		2.19478	-0.35615		2.1975	-0.265503		2.19815	-0.224112		2.19728	-0.336647		2.19727	-0.409603
	2.20478	-0.281143		2.20208	-0.252914		2.20562	1.42527		2.20145	-0.354814		2.20417	-0.268936		2.20481	-0.225643		2.20395	-0.339985		2.20393	-0.410557
	2.21145	-0.280762		2.20875	-0.251007		2.21228	1.43115		2.20812	-0.352478		2.21083	-0.269318		2.21148	-0.225337		2.21062	-0.342846		2.2106	-0.407696
	2.21812	-0.278473		2.21542	-0.251007		2.21895	1.43766		2.21478	-0.351143		2.2175	-0.26741		2.21815	-0.2235		2.21728	-0.346184		2.21727	-0.402927
	2.22478	-0.276184		2.22208	-0.252151		2.22562	1.44466		2.22145	-0.350809		2.22417	-0.264358		2.22481	-0.221663		2.22395	-0.347137		2.22393	-0.398159
	2.23145	-0.275803		2.22875	-0.253677		2.23228	1.45197		2.22812	-0.351143		2.23083	-0.262451		2.23148	-0.221357		2.23062	-0.34523		2.2306	-0.395298
	2.23812	-0.276947		2.23542	-0.256729		2.23895	1.45912		2.23478	-0.352812		2.2375	-0.26207		2.23815	-0.222275		2.23728	-0.3438		2.23727	-0.395298
	2.24478	-0.276947		2.24208	-0.261688		2.24562	1.46532		2.24145	-0.355148		2.24417	-0.265122		2.24481	-0.222275		2.24395	-0.34523		2.24393	-0.400066
	2.25145	-0.275803		2.24875	-0.265503		2.25228	1.47041		2.24812	-0.358486		2.25083	-0.271225		2.25148	-0.221357		2.25062	-0.347614		2.2506	-0.408173
	2.25812	-0.274658		2.25542	-0.268173		2.25895	1.47438		2.25478	-0.360823		2.2575	-0.276566		2.25815	-0.220439		2.25728	-0.349522		2.25727	-0.416279
	2.26478	-0.271988		2.26208	-0.271225		2.26562	1.47772		2.26145	-0.36149		2.26417	-0.279999		2.26481	-0.218296		2.26395	-0.352859		2.26393	-0.422001
	2.27145	-0.268555		2.26875	-0.275421		2.27228	1.48137		2.26812	-0.360823		2.27083	-0.281525		2.27148	-0.21554		2.27062	-0.356674		2.2706	-0.424385
	2.27812	-0.266647		2.27542	-0.277328		2.27895	1.48535		2.27478	-0.360155		2.2775	-0.282288		2.27815	-0.214009		2.27728	-0.357151		2.27727	-0.422001
	2.28478	-0.265884		2.28208	-0.27504		2.28562	1.49059		2.28145	-0.360489		2.28417	-0.282669		2.28481	-0.213397		2.28395	-0.353336		2.28393	-0.415802
	2.29145	-0.26474		2.28875	-0.269699		2.29228	1.49663		2.28812	-0.36149		2.29083	-0.281143		2.29148	-0.212478		2.29062	-0.349522		2.2906	-0.407219
	2.29812	-0.262833		2.29542	-0.262833		2.29895	1.50267		2.29478	-0.362492		2.2975	-0.279617		2.29815	-0.210948		2.29728	-0.349998		2.29727	-0.400066
	2.30478	-0.263214		2.30208	-0.255203		2.30562	1.50855		2.30145	-0.363159		2.30417	-0.278091		2.30481	-0.211254		2.30395	-0.353336		2.30393	-0.395775
	2.31145	-0.266266		2.30875	-0.248337		2.31228	1.51491		2.30812	-0.363827		2.31083	-0.275803		2.31148	-0.213703		2.31062	-0.356197		2.3106	-0.393867
	2.31812	-0.268173		2.31542	-0.244522		2.31895	1.52191		2.31478	-0.363827		2.3175	-0.273132		2.31815	-0.215234		2.31728	-0.360012		2.31727	-0.396252
	2.32478	-0.268173		2.32208	-0.245285		2.32562	1.5289		2.32145	-0.361824		2.32417	-0.270844		2.32481	-0.215234		2.32395	-0.364304		2.32393	-0.40102
	2.33145	-0.268555		2.32875	-0.2491		2.33228	1.53478		2.32812	-0.357819		2.33083	-0.268936		2.33148	-0.21554		2.33062	-0.368118		2.3306	-0.406265
	2.33812	-0.271225		2.33542	-0.253677		2.33895	1.5405		2.33478	-0.353479		2.3375	-0.268173		2.33815	-0.217683		2.33728	-0.369072		2.33727	-0.409603
	2.34478	-0.272751		2.34208	-0.258255		2.34562	1.54607		2.34145	-0.351477		2.34417	-0.269699		2.34481	-0.218908		2.34395	-0.367165		2.34393	-0.411034
	2.35145	-0.270462		2.34875	-0.262451		2.35228	1.55067		2.34812	-0.352144		2.35083	-0.273132		2.35148	-0.217071		2.35062	-0.365257		2.3506	-0.409603
	2.35812	-0.267792		2.35542	-0.265122		2.35895	1.55481		2.35478	-0.355148		2.3575	-0.276566		2.35815	-0.214928		2.35728	-0.365734		2.35727	-0.406265
	2.36478	-0.268173		2.36208	-0.265884		2.36562	1.55958		2.36145	-0.359488		2.36417	-0.27771		2.36481	-0.215234		2.36395	-0.367165		2.36393	-0.401974
	2.37145	-0.271988		2.36875	-0.265503		2.37228	1.56562		2.36812	-0.365162		2.37083	-0.276947		2.37148	-0.218296		2.37062	-0.368595		2.3706	-0.399113
	2.37812	-0.277328		2.37542	-0.26474		2.37895	1.57245		2.37478	-0.369501		2.3775	-0.274658		2.37815	-0.222582		2.37728	-0.368595		2.37727	-0.399113
	2.38478	-0.282669		2.38208	-0.264358		2.38562	1.57928		2.38145	-0.371838		2.38417	-0.271606		2.38481	-0.226868		2.38395	-0.368118		2.38393	-0.401974
	2.39145	-0.28801		2.38875	-0.263977		2.39228	1.58612		2.38812	-0.372505		2.39083	-0.268555		2.39148	-0.231154		2.39062	-0.368118		2.3906	-0.407219
	2.39812	-0.292587		2.39542	-0.263596		2.39895	1.59343		2.39478	-0.372839		2.3975	-0.267029		2.39815	-0.234828		2.39728	-0.365734		2.39727	-0.413418
	2.40478	-0.295639		2.40208	-0.262833		2.40562	1.60042		2.40145	-0.373507		2.40417	-0.267029		2.40481	-0.237277		2.40395	-0.361443		2.40393	-0.419617
	2.41145	-0.296402		2.40875	-0.262833		2.41228	1.60631		2.40812	-0.374508		2.41083	-0.268173		2.41148	-0.237889		2.41062	-0.357151		2.4106	-0.424385
	2.41812	-0.294495		2.41542	-0.263977		2.41895	1.61155		2.41478	-0.376177		2.4175	-0.270081		2.41815	-0.236359		2.41728	-0.354767		2.41727	-0.427723
	2.42478	-0.291824		2.42208	-0.265503		2.42562	1.61648		2.42145	-0.378513		2.42417	-0.273514		2.42481	-0.234215		2.42395	-0.353336		2.42393	-0.42963
	2.43145	-0.288773		2.42875	-0.266266		2.43228	1.62093		2.42812	-0.379181		2.43083	-0.276184		2.43148	-0.231766		2.43062	-0.353336		2.4306	-0.429153
	2.43812	-0.285721		2.43542	-0.266647		2.43895	1.62617		2.43478	-0.377178		2.4375	-0.277328		2.43815	-0.229317		2.43728	-0.355244		2.43727	-0.426769
	2.44478	-0.28305		2.44208	-0.268936		2.44562	1.63301		2.44145	-0.374174		2.44417	-0.277328		2.44481	-0.227174		2.44395	-0.359058		2.44393	-0.424385
	2.45145	-0.281143		2.44875	-0.272369		2.45228	1.64048		2.44812	-0.372171		2.45083	-0.277328		2.45148	-0.225643		2.45062	-0.361919		2.4506	-0.423908
	2.45812	-0.278854		2.45542	-0.275421		2.45895	1.64827		2.45478	-0.372171		2.4575	-0.279236		2.45815	-0.223806		2.45728	-0.360489		2.45727	-0.422955
	2.46478	-0.276184		2.46208	-0.276947		2.46562	1.65574		2.46145	-0.371504		2.46417	-0.280762		2.46481	-0.221663		2.46395	-0.356197		2.46393	-0.421524
	2.47145	-0.273132		2.46875	-0.278473		2.47228	1.66289		2.46812	-0.37117		2.47083	-0.281906		2.47148	-0.219214		2.47062	-0.352383		2.4706	-0.41914
	2.47812	-0.272751		2.47542	-0.279236		2.47895	1.66782		2.47478	-0.372839		2.4775	-0.281143		2.47815	-0.218908		2.47728	-0.352859		2.47727	-0.418186
	2.48478	-0.274277		2.48208	-0.279236		2.48562	1.67131		2.48145	-0.375509		2.48417	-0.279999		2.48481	-0.220132		2.48395	-0.35429		2.48393	-0.416279
	2.49145	-0.276566		2.48875	-0.278854		2.49228	1.67481		2.48812	-0.376844		2.49083	-0.278473		2.49148	-0.221969		2.49062	-0.355244		2.4906	-0.411511
	2.49812	-0.28038		2.49542	-0.279236		2.49895	1.67863		2.49478	-0.376844		2.4975	-0.275421		2.49815	-0.225031		2.49728	-0.358581		2.49727	-0.407219
	2.50478	-0.284958		2.50208	-0.281525		2.50562	1.68339		2.50145	-0.377178		2.50417	-0.271988		2.50481	-0.228705		2.50395	-0.365257		2.50393	-0.406265
	2.51145	-0.289536		2.50875	-0.283432		2.51228	1.68848		2.50812	-0.379848		2.51083	-0.271225		2.51148	-0.232379		2.51062	-0.37241		2.5106	-0.408173
	2.51812	-0.290299		2.51542	-0.284958		2.51895	1.69388		2.51478	-0.381851		2.5175	-0.271988		2.51815	-0.232991		2.51728	-0.376225		2.51727	-0.410557
	2.52478	-0.286484		2.52208	-0.286484		2.52562	1.69881		2.52145	-0.382519		2.52417	-0.273514		2.52481	-0.229929		2.52395	-0.379086		2.52393	-0.414848
	2.53145	-0.281143		2.52875	-0.286865		2.53228	1.70358		2.52812	-0.382519		2.53083	-0.272751		2.53148	-0.225643		2.53062	-0.382423		2.5306	-0.422001
	2.53812	-0.276566		2.53542	-0.285721		2.53895	1.70819		2.53478	-0.38352		2.5375	-0.271606		2.53815	-0.221969		2.53728	-0.385284		2.53727	-0.429153
	2.54478	-0.273132		2.54208	-0.282288		2.54562	1.7128		2.54145	-0.385189		2.54417	-0.270844		2.54481	-0.219214		2.54395	-0.385284		2.54393	-0.432968
	2.55145	-0.272369		2.54875	-0.278854		2.55228	1.71741		2.54812	-0.385523		2.55083	-0.270081		2.55148	-0.218602		2.55062	-0.381947		2.5506	-0.432968
	2.55812	-0.274658		2.55542	-0.275421		2.55895	1.72265		2.55478	-0.383854		2.5575	-0.269699		2.55815	-0.220439		2.55728	-0.376701		2.55727	-0.431061
	2.56478	-0.278854		2.56208	-0.273132		2.56562	1.72822		2.56145	-0.381517		2.56417	-0.269699		2.56481	-0.223806		2.56395	-0.370979		2.56393	-0.4282
	2.57145	-0.28038		2.56875	-0.271606		2.57228	1.73394		2.56812	-0.379515		2.57083	-0.272751		2.57148	-0.225031		2.57062	-0.367165		2.5706	-0.424385
	2.57812	-0.28038		2.57542	-0.270462		2.57895	1.73839		2.57478	-0.377178		2.5775	-0.277328		2.57815	-0.225031		2.57728	-0.365734		2.57727	-0.421047
	2.58478	-0.279999		2.58208	-0.270081		2.58562	1.7422		2.58145	-0.375175		2.58417	-0.280762		2.58481	-0.224725		2.58395	-0.366688		2.58393	-0.421524
	2.59145	-0.278854		2.58875	-0.268555		2.59228	1.74602		2.58812	-0.374508		2.59083	-0.281906		2.59148	-0.223806		2.59062	-0.369072		2.5906	-0.425816
	2.59812	-0.276947		2.59542	-0.268173		2.59895	1.75063		2.59478	-0.375843		2.5975	-0.28305		2.59815	-0.222275		2.59728	-0.373364		2.59727	-0.432968
	2.60478	-0.276184		2.60208	-0.269699		2.60562	1.7554		2.60145	-0.378513		2.60417	-0.284958		2.60481	-0.221663		2.60395	-0.376225		2.60393	-0.439167
	2.61145	-0.279617		2.60875	-0.271988		2.61228	1.75937		2.60812	-0.381517		2.61083	-0.286484		2.61148	-0.224419		2.61062	-0.377178		2.6106	-0.443935
	2.61812	-0.286484		2.61542	-0.272369		2.61895	1.76318		2.61478	-0.384188		2.6175	-0.287628		2.61815	-0.229929		2.61728	-0.378132		2.61727	-0.445843
	2.62478	-0.292206		2.62208	-0.271988		2.62562	1.76716		2.62145	-0.38619		2.62417	-0.289154		2.62481	-0.234522		2.62395	-0.377655		2.62393	-0.447273
	2.63145	-0.296021		2.62875	-0.273514		2.63228	1.77129		2.62812	-0.387526		2.63083	-0.289917		2.63148	-0.237583		2.63062	-0.374794		2.6306	-0.44775
	2.63812	-0.297928		2.63542	-0.275803		2.63895	1.77558		2.63478	-0.389194		2.6375	-0.289154		2.63815	-0.239114		2.63728	-0.371456		2.63727	-0.446796
	2.64478	-0.298691		2.64208	-0.278091		2.64562	1.78051		2.64145	-0.390196		2.64417	-0.286865		2.64481	-0.239726		2.64395	-0.371456		2.64393	-0.445843
	2.65145	-0.297546		2.64875	-0.279236		2.65228	1.78607		2.64812	-0.391531		2.65083	-0.284576		2.65148	-0.238808		2.65062	-0.374317		2.6506	-0.447273
	2.65812	-0.294113		2.65542	-0.281906		2.65895	1.79116		2.65478	-0.391865		2.6575	-0.282288		2.65815	-0.236052		2.65728	-0.377655		2.65727	-0.450134
	2.66478	-0.291443		2.66208	-0.284958		2.66562	1.79545		2.66145	-0.391197		2.66417	-0.281143		2.66481	-0.233909		2.66395	-0.381947		2.66393	-0.451088
	2.67145	-0.290299		2.66875	-0.288773		2.67228	1.79863		2.66812	-0.388861		2.67083	-0.282288		2.67148	-0.232991		2.67062	-0.386238		2.6706	-0.449657
	2.67812	-0.29068		2.67542	-0.291824		2.67895	1.80006		2.67478	-0.385523		2.6775	-0.284195		2.67815	-0.233297		2.67728	-0.390053		2.67727	-0.445843
	2.68478	-0.29335		2.68208	-0.29335		2.68562	1.79942		2.68145	-0.382519		2.68417	-0.287247		2.68481	-0.23544		2.68395	-0.39053		2.68393	-0.440121
	2.69145	-0.295639		2.68875	-0.292587		2.69228	1.79831		2.68812	-0.380516		2.69083	-0.291443		2.69148	-0.237277		2.69062	-0.388145		2.6906	-0.432491
	2.69812	-0.297165		2.69542	-0.291443		2.69895	1.79847		2.69478	-0.379181		2.6975	-0.295639		2.69815	-0.238502		2.69728	-0.383377		2.69727	-0.426769
	2.70478	-0.296783		2.70208	-0.291443		2.70562	1.79942		2.70145	-0.376844		2.70417	-0.297165		2.70481	-0.238196		2.70395	-0.377655		2.70393	-0.424385
	2.71145	-0.297928		2.70875	-0.291443		2.71228	1.80101		2.70812	-0.374174		2.71083	-0.296783		2.71148	-0.239114		2.71062	-0.372887		2.7106	-0.425339
	2.71812	-0.300598		2.71542	-0.289536		2.71895	1.80324		2.71478	-0.37384		2.7175	-0.296402		2.71815	-0.241257		2.71728	-0.370979		2.71727	-0.427723
	2.72478	-0.302887		2.72208	-0.285721		2.72562	1.80578		2.72145	-0.375175		2.72417	-0.295258		2.72481	-0.243094		2.72395	-0.371933		2.72393	-0.432491
	2.73145	-0.303268		2.72875	-0.28305		2.73228	1.80801		2.72812	-0.376177		2.73083	-0.292587		2.73148	-0.2434		2.73062	-0.374794		2.7306	-0.43869
	2.73812	-0.303268		2.73542	-0.282669		2.73895	1.8096		2.73478	-0.377178		2.7375	-0.289917		2.73815	-0.2434		2.73728	-0.379086		2.73727	-0.443459
	2.74478	-0.303268		2.74208	-0.282288		2.74562	1.81071		2.74145	-0.380516		2.74417	-0.288391		2.74481	-0.2434		2.74395	-0.3829		2.74393	-0.446796
	2.75145	-0.303268		2.74875	-0.280762		2.75228	1.81166		2.74812	-0.385857		2.75083	-0.28801		2.75148	-0.2434		2.75062	-0.384331		2.7506	-0.450611
	2.75812	-0.302124		2.75542	-0.278854		2.75895	1.8123		2.75478	-0.39053		2.7575	-0.286865		2.75815	-0.242482		2.75728	-0.384331		2.75727	-0.454903
	2.76478	-0.301361		2.76208	-0.278473		2.76562	1.81325		2.76145	-0.392199		2.76417	-0.285339		2.76481	-0.241869		2.76395	-0.384331		2.76393	-0.459671
	2.77145	-0.302505		2.76875	-0.279236		2.77228	1.81437		2.76812	-0.392532		2.77083	-0.28305		2.77148	-0.242788		2.77062	-0.382423		2.7706	-0.463486
	2.77812	-0.304413		2.77542	-0.279617		2.77895	1.81532		2.77478	-0.393534		2.7775	-0.279999		2.77815	-0.244319		2.77728	-0.380516		2.77727	-0.46587
	2.78478	-0.307083		2.78208	-0.278854		2.78562	1.81595		2.78145	-0.394869		2.78417	-0.276947		2.78481	-0.246462		2.78395	-0.379562		2.78393	-0.466347
	2.79145	-0.308991		2.78875	-0.278473		2.79228	1.81643		2.78812	-0.39587		2.79083	-0.275803		2.79148	-0.247993		2.79062	-0.38147		2.7906	-0.465393
	2.79812	-0.309753		2.79542	-0.278473		2.79895	1.81643		2.79478	-0.396204		2.7975	-0.276184		2.79815	-0.248605		2.79728	-0.384331		2.79727	-0.461578
	2.80478	-0.309372		2.80208	-0.279999		2.80562	1.81611		2.80145	-0.398874		2.80417	-0.27771		2.80481	-0.248299		2.80395	-0.385284		2.80393	-0.455856
	2.81145	-0.308991		2.80875	-0.281906		2.81228	1.81595		2.80812	-0.401878		2.81083	-0.279236		2.81148	-0.247993		2.81062	-0.385761		2.8106	-0.451088
	2.81812	-0.308991		2.81542	-0.283432		2.81895	1.81659		2.81478	-0.402212		2.8175	-0.281143		2.81815	-0.247993		2.81728	-0.386715		2.81727	-0.44775
	2.82478	-0.308991		2.82208	-0.284958		2.82562	1.81723		2.82145	-0.399208		2.82417	-0.283432		2.82481	-0.247993		2.82395	-0.389099		2.82393	-0.44632
	2.83145	-0.307083		2.82875	-0.286484		2.83228	1.81659		2.82812	-0.396872		2.83083	-0.286484		2.83148	-0.246462		2.83062	-0.392914		2.8306	-0.445366
	2.83812	-0.305176		2.83542	-0.287247		2.83895	1.81421		2.83478	-0.397873		2.8375	-0.290299		2.83815	-0.244931		2.83728	-0.396728		2.83727	-0.446796
	2.84478	-0.303268		2.84208	-0.287247		2.84562	1.81087		2.84145	-0.398874		2.84417	-0.292969		2.84481	-0.2434		2.84395	-0.400543		2.84393	-0.449181
	2.85145	-0.30098		2.84875	-0.286102		2.85228	1.80753		2.84812	-0.398874		2.85083	-0.295639		2.85148	-0.241563		2.85062	-0.405312		2.8506	-0.450134
	2.85812	-0.299072		2.85542	-0.285721		2.85895	1.80435		2.85478	-0.399542		2.8575	-0.298309		2.85815	-0.240033		2.85728	-0.406742		2.85727	-0.447273
	2.86478	-0.297928		2.86208	-0.286484		2.86562	1.80181		2.86145	-0.402212		2.86417	-0.299835		2.86481	-0.239114		2.86395	-0.404835		2.86393	-0.440597
	2.87145	-0.298691		2.86875	-0.28801		2.87228	1.80054		2.86812	-0.404215		2.87083	-0.298691		2.87148	-0.239726		2.87062	-0.40102		2.8706	-0.432968
	2.87812	-0.300217		2.87542	-0.289536		2.87895	1.80054		2.87478	-0.403214		2.8775	-0.295258		2.87815	-0.240951		2.87728	-0.398636		2.87727	-0.429153
	2.88478	-0.301743		2.88208	-0.289536		2.88562	1.8007		2.88145	-0.400877		2.88417	-0.29068		2.88481	-0.242176		2.88395	-0.398636		2.88393	-0.430107
	2.89145	-0.304413		2.88875	-0.289917		2.89228	1.79958		2.88812	-0.398874		2.89083	-0.286484		2.89148	-0.244319		2.89062	-0.399113		2.8906	-0.434876
	2.89812	-0.307083		2.89542	-0.291061		2.89895	1.79704		2.89478	-0.397539		2.8975	-0.283813		2.89815	-0.246462		2.89728	-0.401497		2.89727	-0.443935
	2.90478	-0.309753		2.90208	-0.292206		2.90562	1.7937		2.90145	-0.396204		2.90417	-0.284958		2.90481	-0.248605		2.90395	-0.405312		2.90393	-0.454903
	2.91145	-0.311279		2.90875	-0.292206		2.91228	1.78957		2.90812	-0.393534		2.91083	-0.288773		2.91148	-0.249829		2.91062	-0.408649		2.9106	-0.464916
	2.91812	-0.312805		2.91542	-0.291443		2.91895	1.78528		2.91478	-0.391197		2.9175	-0.29335		2.91815	-0.251054		2.91728	-0.408649		2.91727	-0.470161
	2.92478	-0.31395		2.92208	-0.292587		2.92562	1.78162		2.92145	-0.388193		2.92417	-0.296783		2.92481	-0.251972		2.92395	-0.405788		2.92393	-0.470638
	2.93145	-0.313568		2.92875	-0.293732		2.93228	1.77876		2.92812	-0.386858		2.93083	-0.299835		2.93148	-0.251666		2.93062	-0.401497		2.9306	-0.466347
	2.93812	-0.311661		2.93542	-0.292969		2.93895	1.77606		2.93478	-0.387859		2.9375	-0.301743		2.93815	-0.250136		2.93728	-0.398636		2.93727	-0.460148
	2.94478	-0.309372		2.94208	-0.291061		2.94562	1.77256		2.94145	-0.391865		2.94417	-0.299835		2.94481	-0.248299		2.94395	-0.395775		2.94393	-0.456333
	2.95145	-0.308609		2.94875	-0.290299		2.95228	1.76875		2.94812	-0.397873		2.95083	-0.295258		2.95148	-0.247686		2.95062	-0.393867		2.9506	-0.454903
	2.95812	-0.309372		2.95542	-0.29068		2.95895	1.76589		2.95478	-0.403881		2.9575	-0.291443		2.95815	-0.248299		2.95728	-0.393391		2.95727	-0.457287
	2.96478	-0.309753		2.96208	-0.289154		2.96562	1.7635		2.96145	-0.409889		2.96417	-0.291061		2.96481	-0.248605		2.96395	-0.395775		2.96393	-0.460625
	2.97145	-0.308991		2.96875	-0.286865		2.97228	1.76016		2.96812	-0.413895		2.97083	-0.292206		2.97148	-0.247993		2.97062	-0.40102		2.9706	-0.465393
	2.97812	-0.307846		2.97542	-0.284576		2.97895	1.75651		2.97478	-0.414896		2.9775	-0.293732		2.97815	-0.247074		2.97728	-0.407696		2.97727	-0.469208
	2.98478	-0.306702		2.98208	-0.281143		2.98562	1.75301		2.98145	-0.413895		2.98417	-0.29335		2.98481	-0.246156		2.98395	-0.412464		2.98393	-0.470638
	2.99145	-0.304794		2.98875	-0.27771		2.99228	1.75015		2.98812	-0.41256		2.99083	-0.294495		2.99148	-0.244625		2.99062	-0.416279		2.9906	-0.470638
	2.99812	-0.302505		2.99542	-0.27504		2.99895	1.7465		2.99478	-0.411224		2.9975	-0.297165		2.99815	-0.242788		2.99728	-0.417233		2.99727	-0.471115
	3.00478	-0.301361		3.00208	-0.275421		3.00562	1.74252		3.00145	-0.409889		3.00417	-0.299072		3.00481	-0.241869		3.00395	-0.413418		3.00393	-0.471592
	3.01145	-0.302505		3.00875	-0.276184		3.01228	1.73966		3.00812	-0.407553		3.01083	-0.300598		3.01148	-0.242788		3.01062	-0.406742		3.0106	-0.471592
	3.01812	-0.305557		3.01542	-0.278091		3.01895	1.73807		3.01478	-0.404549		3.0175	-0.30365		3.01815	-0.245237		3.01728	-0.398159		3.01727	-0.472069
	3.02478	-0.309753		3.02208	-0.282288		3.02562	1.73632		3.02145	-0.401211		3.02417	-0.310516		3.02481	-0.248605		3.02395	-0.39196		3.02393	-0.471592
	3.03145	-0.313568		3.02875	-0.289917		3.03228	1.73314		3.02812	-0.397539		3.03083	-0.316238		3.03148	-0.251666		3.03062	-0.387669		3.0306	-0.469208
	3.03812	-0.315476		3.03542	-0.297165		3.03895	1.72981		3.03478	-0.395536		3.0375	-0.318527		3.03815	-0.253197		3.03728	-0.386238		3.03727	-0.466347
	3.04478	-0.316238		3.04208	-0.299835		3.04562	1.72695		3.04145	-0.394869		3.04417	-0.320053		3.04481	-0.25381		3.04395	-0.389099		3.04393	-0.463963
	3.05145	-0.315476		3.04875	-0.301361		3.05228	1.72408		3.04812	-0.39587		3.05083	-0.323486		3.05148	-0.253197		3.05062	-0.393391		3.0506	-0.461578
	3.05812	-0.313568		3.05542	-0.303268		3.05895	1.72027		3.05478	-0.398541		3.0575	-0.327301		3.05815	-0.251666		3.05728	-0.397682		3.05727	-0.459671
	3.06478	-0.309753		3.06208	-0.305176		3.06562	1.7163		3.06145	-0.402546		3.06417	-0.328827		3.06481	-0.248605		3.06395	-0.400066		3.06393	-0.461101
	3.07145	-0.305557		3.06875	-0.30365		3.07228	1.71312		3.06812	-0.406218		3.07083	-0.328445		3.07148	-0.245237		3.07062	-0.402927		3.0706	-0.465393
	3.07812	-0.303268		3.07542	-0.301361		3.07895	1.71073		3.07478	-0.407553		3.0775	-0.328445		3.07815	-0.2434		3.07728	-0.407696		3.07727	-0.470161
	3.08478	-0.302124		3.08208	-0.301743		3.08562	1.70787		3.08145	-0.408554		3.08417	-0.328064		3.08481	-0.242482		3.08395	-0.411034		3.08393	-0.472069
	3.09145	-0.301743		3.08875	-0.304794		3.09228	1.7039		3.08812	-0.410223		3.09083	-0.326538		3.09148	-0.242176		3.09062	-0.412941		3.0906	-0.472546
	3.09812	-0.302124		3.09542	-0.307846		3.09895	1.69977		3.09478	-0.410557		3.0975	-0.322723		3.09815	-0.242482		3.09728	-0.413418		3.09727	-0.473499
	3.10478	-0.304794		3.10208	-0.308227		3.10562	1.69627		3.10145	-0.410557		3.10417	-0.318527		3.10481	-0.244625		3.10395	-0.414372		3.10393	-0.473023
	3.11145	-0.308227		3.10875	-0.307465		3.11228	1.69341		3.10812	-0.409889		3.11083	-0.315476		3.11148	-0.24738		3.11062	-0.413895		3.1106	-0.468731
	3.11812	-0.312042		3.11542	-0.307083		3.11895	1.68991		3.11478	-0.408888		3.1175	-0.314713		3.11815	-0.250442		3.11728	-0.410557		3.11727	-0.462532
	3.12478	-0.315476		3.12208	-0.305557		3.12562	1.68578		3.12145	-0.40822		3.12417	-0.314331		3.12481	-0.253197		3.12395	-0.405788		3.12393	-0.458717
	3.13145	-0.319672		3.12875	-0.303268		3.13228	1.68149		3.12812	-0.40822		3.13083	-0.312042		3.13148	-0.256565		3.13062	-0.401497		3.1306	-0.45681
	3.13812	-0.322723		3.13542	-0.301743		3.13895	1.67735		3.13478	-0.409555		3.1375	-0.309372		3.13815	-0.259014		3.13728	-0.398159		3.13727	-0.457287
	3.14478	-0.323868		3.14208	-0.302505		3.14562	1.67354		3.14145	-0.410557		3.14417	-0.309753		3.14481	-0.259933		3.14395	-0.394344		3.14393	-0.459671
	3.15145	-0.323486		3.14875	-0.30365		3.15228	1.66972		3.14812	-0.410891		3.15083	-0.310516		3.15148	-0.259626		3.15062	-0.39053		3.1506	-0.464439
	3.15812	-0.322342		3.15542	-0.304794		3.15895	1.66623		3.15478	-0.410891		3.1575	-0.311279		3.15815	-0.258708		3.15728	-0.390053		3.15727	-0.470161
	3.16478	-0.318527		3.16208	-0.305176		3.16562	1.66289		3.16145	-0.409889		3.16417	-0.313568		3.16481	-0.255646		3.16395	-0.391006		3.16393	-0.47636
	3.17145	-0.31395		3.16875	-0.304794		3.17228	1.66019		3.16812	-0.407219		3.17083	-0.318146		3.17148	-0.251972		3.17062	-0.393391		3.1706	-0.483036
	3.17812	-0.310516		3.17542	-0.304794		3.17895	1.65828		3.17478	-0.403547		3.1775	-0.32196		3.17815	-0.249217		3.17728	-0.397205		3.17727	-0.488281
	3.18478	-0.309372		3.18208	-0.305557		3.18562	1.65653		3.18145	-0.400209		3.18417	-0.321579		3.18481	-0.248299		3.18395	-0.404358		3.18393	-0.490189
	3.19145	-0.307846		3.18875	-0.306702		3.19228	1.65415		3.18812	-0.396872		3.19083	-0.318146		3.19148	-0.247074		3.19062	-0.411511		3.1906	-0.488281
	3.19812	-0.305557		3.19542	-0.307083		3.19895	1.6516		3.19478	-0.394869		3.1975	-0.315476		3.19815	-0.245237		3.19728	-0.414372		3.19727	-0.48542
	3.20478	-0.304031		3.20208	-0.308991		3.20562	1.64954		3.20145	-0.395536		3.20417	-0.312042		3.20481	-0.244012		3.20395	-0.412464		3.20393	-0.483513
	3.21145	-0.30365		3.20875	-0.312042		3.21228	1.64811		3.20812	-0.398541		3.21083	-0.307465		3.21148	-0.243706		3.21062	-0.41008		3.2106	-0.483513
	3.21812	-0.304794		3.21542	-0.313568		3.21895	1.64604		3.21478	-0.402546		3.2175	-0.304413		3.21815	-0.244625		3.21728	-0.406742		3.21727	-0.48399
	3.22478	-0.305939		3.22208	-0.313187		3.22562	1.64334		3.22145	-0.404882		3.22417	-0.304794		3.22481	-0.245543		3.22395	-0.400543		3.22393	-0.485897
	3.23145	-0.307465		3.22875	-0.312042		3.23228	1.64032		3.22812	-0.407553		3.23083	-0.307846		3.23148	-0.246768		3.23062	-0.394821		3.2306	-0.488281
	3.23812	-0.310516		3.23542	-0.312042		3.23895	1.63682		3.23478	-0.410891		3.2375	-0.310516		3.23815	-0.249217		3.23728	-0.394344		3.23727	-0.491142
	3.24478	-0.314331		3.24208	-0.311279		3.24562	1.63285		3.24145	-0.413561		3.24417	-0.311661		3.24481	-0.252279		3.24395	-0.399113		3.24393	-0.493526
	3.25145	-0.317764		3.24875	-0.309753		3.25228	1.62872		3.24812	-0.414896		3.25083	-0.312042		3.25148	-0.255034		3.25062	-0.404835		3.2506	-0.492573
	3.25812	-0.318909		3.25542	-0.308991		3.25895	1.6249		3.25478	-0.416231		3.2575	-0.313187		3.25815	-0.255953		3.25728	-0.409603		3.25727	-0.490189
	3.26478	-0.318146		3.26208	-0.309372		3.26562	1.62109		3.26145	-0.419235		3.26417	-0.313187		3.26481	-0.25534		3.26395	-0.414372		3.26393	-0.487804
	3.27145	-0.317001		3.26875	-0.310898		3.27228	1.61759		3.26812	-0.422907		3.27083	-0.312042		3.27148	-0.254422		3.27062	-0.417709		3.2706	-0.488281
	3.27812	-0.317383		3.27542	-0.311279		3.27895	1.61505		3.27478	-0.426245		3.2775	-0.309753		3.27815	-0.254728		3.27728	-0.421047		3.27727	-0.490189
	3.28478	-0.318909		3.28208	-0.312042		3.28562	1.61362		3.28145	-0.427246		3.28417	-0.308609		3.28481	-0.255953		3.28395	-0.423431		3.28393	-0.493526
	3.29145	-0.321579		3.28875	-0.312042		3.29228	1.61266		3.28812	-0.428581		3.29083	-0.308227		3.29148	-0.258096		3.29062	-0.426769		3.2906	-0.496387
	3.29812	-0.325775		3.29542	-0.310516		3.29895	1.61203		3.29478	-0.428915		3.2975	-0.308227		3.29815	-0.261463		3.29728	-0.429153		3.29727	-0.498295
	3.30478	-0.330734		3.30208	-0.308227		3.30562	1.61171		3.30145	-0.42758		3.30417	-0.308991		3.30481	-0.265443		3.30395	-0.430107		3.30393	-0.498772
	3.31145	-0.333404		3.30875	-0.306702		3.31228	1.61123		3.30812	-0.425243		3.31083	-0.309753		3.31148	-0.267586		3.31062	-0.429153		3.3106	-0.497818
	3.31812	-0.332642		3.31542	-0.306702		3.31895	1.61028		3.31478	-0.421905		3.3175	-0.310898		3.31815	-0.266974		3.31728	-0.424862		3.31727	-0.495911
	3.32478	-0.330353		3.32208	-0.307465		3.32562	1.60853		3.32145	-0.419569		3.32417	-0.311661		3.32481	-0.265137		3.32395	-0.42057		3.32393	-0.491619
	3.33145	-0.32692		3.32875	-0.310135		3.33228	1.60646		3.32812	-0.417566		3.33083	-0.311661		3.33148	-0.262382		3.33062	-0.417233		3.3306	-0.487804
	3.33812	-0.323486		3.33542	-0.314331		3.33895	1.60456		3.33478	-0.416899		3.3375	-0.310135		3.33815	-0.259626		3.33728	-0.415802		3.33727	-0.487328
	3.34478	-0.321198		3.34208	-0.318527		3.34562	1.6036		3.34145	-0.417233		3.34417	-0.307465		3.34481	-0.25779		3.34395	-0.415325		3.34393	-0.489235
	3.35145	-0.321198		3.34875	-0.320435		3.35228	1.6036		3.34812	-0.418234		3.35083	-0.307083		3.35148	-0.25779		3.35062	-0.413895		3.3506	-0.491619
	3.35812	-0.323105		3.35542	-0.320816		3.35895	1.60376		3.35478	-0.419235		3.3575	-0.309372		3.35815	-0.25932		3.35728	-0.413418		3.35727	-0.494003
	3.36478	-0.324631		3.36208	-0.319672		3.36562	1.60392		3.36145	-0.42057		3.36417	-0.311279		3.36481	-0.260545		3.36395	-0.411511		3.36393	-0.49448
	3.37145	-0.325775		3.36875	-0.318146		3.37228	1.60408		3.36812	-0.421238		3.37083	-0.312805		3.37148	-0.261463		3.37062	-0.410557		3.3706	-0.494003
	3.37812	-0.327301		3.37542	-0.31662		3.37895	1.60329		3.37478	-0.421238		3.3775	-0.314713		3.37815	-0.262688		3.37728	-0.409126		3.37727	-0.491142
	3.38478	-0.32959		3.38208	-0.314713		3.38562	1.60138		3.38145	-0.422239		3.38417	-0.31662		3.38481	-0.264525		3.38395	-0.409603		3.38393	-0.489235
	3.39145	-0.331116		3.38875	-0.313568		3.39228	1.59883		3.38812	-0.424576		3.39083	-0.315476		3.39148	-0.26575		3.39062	-0.412941		3.3906	-0.488281
	3.39812	-0.331879		3.39542	-0.313187		3.39895	1.59661		3.39478	-0.426912		3.3975	-0.311279		3.39815	-0.266362		3.39728	-0.416756		3.39727	-0.487328
	3.40478	-0.332642		3.40208	-0.313568		3.40562	1.59486		3.40145	-0.428915		3.40417	-0.308227		3.40481	-0.266974		3.40395	-0.42057		3.40393	-0.487328
	3.41145	-0.334549		3.40875	-0.31395		3.41228	1.59438		3.40812	-0.429916		3.41083	-0.308227		3.41148	-0.268505		3.41062	-0.423908		3.4106	-0.487804
	3.41812	-0.335312		3.41542	-0.312805		3.41895	1.5947		3.41478	-0.429249		3.4175	-0.310135		3.41815	-0.269117		3.41728	-0.4282		3.41727	-0.489235
	3.42478	-0.334549		3.42208	-0.310898		3.42562	1.59502		3.42145	-0.426579		3.42417	-0.312805		3.42481	-0.268505		3.42395	-0.432491		3.42393	-0.488758
	3.43145	-0.333786		3.42875	-0.309753		3.43228	1.59486		3.42812	-0.422573		3.43083	-0.315857		3.43148	-0.267893		3.43062	-0.436783		3.4306	-0.488758
	3.43812	-0.334168		3.43542	-0.309372		3.43895	1.59407		3.43478	-0.419903		3.4375	-0.31929		3.43815	-0.268199		3.43728	-0.440121		3.43727	-0.490189
	3.44478	-0.335312		3.44208	-0.308991		3.44562	1.59327		3.44145	-0.418568		3.44417	-0.32196		3.44481	-0.269117		3.44395	-0.441074		3.44393	-0.491619
	3.45145	-0.33493		3.44875	-0.307465		3.45228	1.59216		3.44812	-0.418568		3.45083	-0.325394		3.45148	-0.268811		3.45062	-0.437736		3.4506	-0.493526
	3.45812	-0.334549		3.45542	-0.308227		3.45895	1.59136		3.45478	-0.419569		3.4575	-0.32959		3.45815	-0.268505		3.45728	-0.431538		3.45727	-0.494003
	3.46478	-0.335312		3.46208	-0.309372		3.46562	1.59136		3.46145	-0.421905		3.46417	-0.332642		3.46481	-0.269117		3.46395	-0.427723		3.46393	-0.495434
	3.47145	-0.33493		3.46875	-0.309753		3.47228	1.59216		3.46812	-0.42491		3.47083	-0.334168		3.47148	-0.268811		3.47062	-0.425339		3.4706	-0.496387
	3.47812	-0.33226		3.47542	-0.308609		3.47895	1.59295		3.47478	-0.427246		3.4775	-0.333786		3.47815	-0.266668		3.47728	-0.423431		3.47727	-0.496864
	3.48478	-0.329208		3.48208	-0.30632		3.48562	1.59327		3.48145	-0.427914		3.48417	-0.33226		3.48481	-0.264219		3.48395	-0.423908		3.48393	-0.498295
	3.49145	-0.326157		3.48875	-0.304031		3.49228	1.59343		3.48812	-0.426912		3.49083	-0.328445		3.49148	-0.261769		3.49062	-0.425816		3.4906	-0.499725
	3.49812	-0.323868		3.49542	-0.301361		3.49895	1.59343		3.49478	-0.425911		3.4975	-0.323486		3.49815	-0.259933		3.49728	-0.428677		3.49727	-0.500679
	3.50478	-0.32196		3.50208	-0.299835		3.50562	1.59438		3.50145	-0.42491		3.50417	-0.318909		3.50481	-0.258402		3.50395	-0.426769		3.50393	-0.499725
	3.51145	-0.32196		3.50875	-0.299835		3.51228	1.59645		3.50812	-0.423574		3.51083	-0.317001		3.51148	-0.258402		3.51062	-0.422478		3.5106	-0.498772
	3.51812	-0.324631		3.51542	-0.302124		3.51895	1.59868		3.51478	-0.422907		3.5175	-0.318909		3.51815	-0.260545		3.51728	-0.418663		3.51727	-0.497818
	3.52478	-0.327301		3.52208	-0.305557		3.52562	1.60042		3.52145	-0.423241		3.52417	-0.322723		3.52481	-0.262688		3.52395	-0.415802		3.52393	-0.496387
	3.53145	-0.328827		3.52875	-0.310516		3.53228	1.60233		3.52812	-0.424242		3.53083	-0.326157		3.53148	-0.263913		3.53062	-0.414848		3.5306	-0.49448
	3.53812	-0.329208		3.53542	-0.317001		3.53895	1.60456		3.53478	-0.42491		3.5375	-0.329208		3.53815	-0.264219		3.53728	-0.416756		3.53727	-0.492573
	3.54478	-0.330353		3.54208	-0.325012		3.54562	1.60631		3.54145	-0.423908		3.54417	-0.329971		3.54481	-0.265137		3.54395	-0.422001		3.54393	-0.490665
	3.55145	-0.331116		3.54875	-0.33226		3.55228	1.60774		3.54812	-0.422907		3.55083	-0.329208		3.55148	-0.26575		3.55062	-0.430107		3.5506	-0.487804
	3.55812	-0.331116		3.55542	-0.335693		3.55895	1.60948		3.55478	-0.422239		3.5575	-0.326538		3.55815	-0.26575		3.55728	-0.438213		3.55727	-0.487328
	3.56478	-0.331116		3.56208	-0.336838		3.56562	1.61139		3.56145	-0.422239		3.56417	-0.324631		3.56481	-0.26575		3.56395	-0.440597		3.56393	-0.489235
	3.57145	-0.331879		3.56875	-0.335312		3.57228	1.61282		3.56812	-0.421572		3.57083	-0.323105		3.57148	-0.266362		3.57062	-0.437736		3.5706	-0.494003
	3.57812	-0.333404		3.57542	-0.331116		3.57895	1.61282		3.57478	-0.420237		3.5775	-0.322342		3.57815	-0.267586		3.57728	-0.433445		3.57727	-0.499248
	3.58478	-0.334168		3.58208	-0.324249		3.58562	1.61203		3.58145	-0.419569		3.58417	-0.323486		3.58481	-0.268199		3.58395	-0.430107		3.58393	-0.506401
	3.59145	-0.334549		3.58875	-0.317383		3.59228	1.61091		3.58812	-0.420237		3.59083	-0.32692		3.59148	-0.268505		3.59062	-0.426769		3.5906	-0.5126
	3.59812	-0.335693		3.59542	-0.312805		3.59895	1.61091		3.59478	-0.420237		3.5975	-0.331116		3.59815	-0.269423		3.59728	-0.422478		3.59727	-0.515461
	3.60478	-0.338364		3.60208	-0.312042		3.60562	1.61266		3.60145	-0.419235		3.60417	-0.334168		3.60481	-0.271566		3.60395	-0.420094		3.60393	-0.514507
	3.61145	-0.341797		3.60875	-0.312805		3.61228	1.61648		3.60812	-0.418568		3.61083	-0.336075		3.61148	-0.274322		3.61062	-0.421047		3.6106	-0.511646
	3.61812	-0.344467		3.61542	-0.312424		3.61895	1.62156		3.61478	-0.419569		3.6175	-0.337601		3.61815	-0.276465		3.61728	-0.423908		3.61727	-0.509739
	3.62478	-0.346374		3.62208	-0.310135		3.62562	1.62649		3.62145	-0.421238		3.62417	-0.336838		3.62481	-0.277996		3.62395	-0.425816		3.62393	-0.507355
	3.63145	-0.347519		3.62875	-0.306702		3.63228	1.63094		3.62812	-0.421572		3.63083	-0.33493		3.63148	-0.278914		3.63062	-0.425816		3.6306	-0.506401
	3.63812	-0.348282		3.63542	-0.30365		3.63895	1.63412		3.63478	-0.421905		3.6375	-0.33226		3.63815	-0.279527		3.63728	-0.425816		3.63727	-0.509262
	3.64478	-0.348282		3.64208	-0.300598		3.64562	1.63635		3.64145	-0.422573		3.64417	-0.329208		3.64481	-0.279527		3.64395	-0.427723		3.64393	-0.51403
	3.65145	-0.3479		3.64875	-0.297928		3.65228	1.63809		3.64812	-0.422239		3.65083	-0.32692		3.65148	-0.27922		3.65062	-0.432015		3.6506	-0.516415
	3.65812	-0.347137		3.65542	-0.299072		3.65895	1.63984		3.65478	-0.422239		3.6575	-0.324631		3.65815	-0.278608		3.65728	-0.434399		3.65727	-0.518322
	3.66478	-0.346756		3.66208	-0.304413		3.66562	1.64302		3.66145	-0.422239		3.66417	-0.323486		3.66481	-0.278302		3.66395	-0.432015		3.66393	-0.520229
	3.67145	-0.347519		3.66875	-0.311279		3.67228	1.64684		3.66812	-0.422573		3.67083	-0.322723		3.67148	-0.278914		3.67062	-0.430107		3.6706	-0.520706
	3.67812	-0.348663		3.67542	-0.317383		3.67895	1.65065		3.67478	-0.422239		3.6775	-0.322723		3.67815	-0.279833		3.67728	-0.429153		3.67727	-0.516415
	3.68478	-0.349426		3.68208	-0.32196		3.68562	1.65399		3.68145	-0.421238		3.68417	-0.324631		3.68481	-0.280445		3.68395	-0.4282		3.68393	-0.510216
	3.69145	-0.347137		3.68875	-0.326538		3.69228	1.65669		3.68812	-0.421905		3.69083	-0.325394		3.69148	-0.278608		3.69062	-0.424385		3.6906	-0.505924
	3.69812	-0.344467		3.69542	-0.329971		3.69895	1.65939		3.69478	-0.423241		3.6975	-0.325775		3.69815	-0.276465		3.69728	-0.422478		3.69727	-0.505447
	3.70478	-0.341797		3.70208	-0.330353		3.70562	1.66178		3.70145	-0.424576		3.70417	-0.326157		3.70481	-0.274322		3.70395	-0.425816		3.70393	-0.504017
	3.71145	-0.339127		3.70875	-0.328827		3.71228	1.66464		3.70812	-0.424576		3.71083	-0.328064		3.71148	-0.272179		3.71062	-0.431538		3.7106	-0.50354
	3.71812	-0.336075		3.71542	-0.32692		3.71895	1.66798		3.71478	-0.424242		3.7175	-0.330734		3.71815	-0.26973		3.71728	-0.43726		3.71727	-0.504971
	3.72478	-0.334549		3.72208	-0.325394		3.72562	1.67068		3.72145	-0.424576		3.72417	-0.331497		3.72481	-0.268505		3.72395	-0.442982		3.72393	-0.507832
	3.73145	-0.335312		3.72875	-0.323486		3.73228	1.6729		3.72812	-0.424576		3.73083	-0.331879		3.73148	-0.269117		3.73062	-0.449657		3.7306	-0.509262
	3.73812	-0.337601		3.73542	-0.321198		3.73895	1.67497		3.73478	-0.423241		3.7375	-0.331879		3.73815	-0.270954		3.73728	-0.453949		3.73727	-0.508785
	3.74478	-0.33989		3.74208	-0.321198		3.74562	1.67783		3.74145	-0.423574		3.74417	-0.331497		3.74481	-0.272791		3.74395	-0.453472		3.74393	-0.509739
	3.75145	-0.343323		3.74875	-0.32196		3.75228	1.68085		3.74812	-0.427246		3.75083	-0.329971		3.75148	-0.275547		3.75062	-0.450134		3.7506	-0.512123
	3.75812	-0.346756		3.75542	-0.322723		3.75895	1.68435		3.75478	-0.431585		3.7575	-0.327682		3.75815	-0.278302		3.75728	-0.446796		3.75727	-0.514507
	3.76478	-0.346756		3.76208	-0.323105		3.76562	1.68912		3.76145	-0.434256		3.76417	-0.325775		3.76481	-0.278302		3.76395	-0.445366		3.76393	-0.516415
	3.77145	-0.343704		3.76875	-0.322342		3.77228	1.69468		3.76812	-0.435924		3.77083	-0.326538		3.77148	-0.275853		3.77062	-0.44632		3.7706	-0.518322
	3.77812	-0.338364		3.77542	-0.320816		3.77895	1.69977		3.77478	-0.436926		3.7775	-0.329971		3.77815	-0.271566		3.77728	-0.448227		3.77727	-0.522137
	3.78478	-0.333404		3.78208	-0.317764		3.78562	1.70358		3.78145	-0.435591		3.78417	-0.337219		3.78481	-0.267586		3.78395	-0.450611		3.78393	-0.525951
	3.79145	-0.328827		3.78875	-0.315094		3.79228	1.70644		3.78812	-0.431585		3.79083	-0.344467		3.79148	-0.263913		3.79062	-0.453472		3.7906	-0.529766
	3.79812	-0.323486		3.79542	-0.315094		3.79895	1.70867		3.79478	-0.426912		3.7975	-0.349426		3.79815	-0.259626		3.79728	-0.454903		3.79727	-0.533581
	3.80478	-0.320435		3.80208	-0.317764		3.80562	1.71041		3.80145	-0.423241		3.80417	-0.352478		3.80481	-0.257177		3.80395	-0.454426		3.80393	-0.538826
	3.81145	-0.31929		3.80875	-0.322342		3.81228	1.71216		3.80812	-0.421572		3.81083	-0.352859		3.81148	-0.256259		3.81062	-0.450134		3.8106	-0.543594
	3.81812	-0.320053		3.81542	-0.327301		3.81895	1.71487		3.81478	-0.421238		3.8175	-0.352478		3.81815	-0.256871		3.81728	-0.445366		3.81727	-0.545025
	3.82478	-0.320816		3.82208	-0.333023		3.82562	1.71916		3.82145	-0.422239		3.82417	-0.350189		3.82481	-0.257483		3.82395	-0.441551		3.82393	-0.545025
	3.83145	-0.32196		3.82875	-0.339127		3.83228	1.7244		3.82812	-0.423574		3.83083	-0.3479		3.83148	-0.258402		3.83062	-0.439167		3.8306	-0.545502
	3.83812	-0.325012		3.83542	-0.344086		3.83895	1.73028		3.83478	-0.424576		3.8375	-0.3479		3.83815	-0.260851		3.83728	-0.437736		3.83727	-0.543594
	3.84478	-0.329208		3.84208	-0.346374		3.84562	1.73601		3.84145	-0.426245		3.84417	-0.350189		3.84481	-0.264219		3.84395	-0.439167		3.84393	-0.53978
	3.85145	-0.332642		3.84875	-0.345993		3.85228	1.74109		3.84812	-0.428915		3.85083	-0.353241		3.85148	-0.266974		3.85062	-0.442505		3.8506	-0.537396
	3.85812	-0.333404		3.85542	-0.345612		3.85895	1.74538		3.85478	-0.430918		3.8575	-0.354385		3.85815	-0.267586		3.85728	-0.44632		3.85727	-0.535965
	3.86478	-0.334549		3.86208	-0.344849		3.86562	1.74872		3.86145	-0.431252		3.86417	-0.354767		3.86481	-0.268505		3.86395	-0.449657		3.86393	-0.532627
	3.87145	-0.335693		3.86875	-0.343704		3.87228	1.7511		3.86812	-0.431919		3.87083	-0.354004		3.87148	-0.269423		3.87062	-0.451088		3.8706	-0.526428
	3.87812	-0.336838		3.87542	-0.341034		3.87895	1.75317		3.87478	-0.433254		3.8775	-0.352097		3.87815	-0.270342		3.87728	-0.450611		3.87727	-0.521183
	3.88478	-0.339508		3.88208	-0.337601		3.88562	1.75556		3.88145	-0.433254		3.88417	-0.350189		3.88481	-0.272485		3.88395	-0.448704		3.88393	-0.518799
	3.89145	-0.343704		3.88875	-0.335693		3.89228	1.75873		3.88812	-0.430918		3.89083	-0.3479		3.89148	-0.275853		3.89062	-0.444889		3.8906	-0.518322
	3.89812	-0.349426		3.89542	-0.333023		3.89895	1.76255		3.89478	-0.427246		3.8975	-0.346756		3.89815	-0.280445		3.89728	-0.440597		3.89727	-0.519752
	3.90478	-0.352097		3.90208	-0.331116		3.90562	1.76684		3.90145	-0.424576		3.90417	-0.345993		3.90481	-0.282588		3.90395	-0.43726		3.90393	-0.52309
	3.91145	-0.352859		3.90875	-0.32959		3.91228	1.77145		3.90812	-0.424576		3.91083	-0.347137		3.91148	-0.2832		3.91062	-0.436783		3.9106	-0.527859
	3.91812	-0.352478		3.91542	-0.330353		3.91895	1.7759		3.91478	-0.426912		3.9175	-0.350189		3.91815	-0.282894		3.91728	-0.441074		3.91727	-0.532627
	3.92478	-0.350571		3.92208	-0.331879		3.92562	1.78051		3.92145	-0.430918		3.92417	-0.353241		3.92481	-0.281363		3.92395	-0.44632		3.92393	-0.535011
	3.93145	-0.3479		3.92875	-0.334168		3.93228	1.78496		3.92812	-0.434923		3.93083	-0.355911		3.93148	-0.27922		3.93062	-0.450611		3.9306	-0.536442
	3.93812	-0.344849		3.93542	-0.337219		3.93895	1.78909		3.93478	-0.439262		3.9375	-0.357056		3.93815	-0.276771		3.93728	-0.452518		3.93727	-0.538349
	3.94478	-0.34523		3.94208	-0.339508		3.94562	1.79307		3.94145	-0.442934		3.94417	-0.357056		3.94481	-0.277077		3.94395	-0.454426		3.94393	-0.540733
	3.95145	-0.346756		3.94875	-0.340653		3.95228	1.79688		3.94812	-0.442267		3.95083	-0.357056		3.95148	-0.278302		3.95062	-0.454903		3.9506	-0.544548
	3.95812	-0.347137		3.95542	-0.340653		3.95895	1.8007		3.95478	-0.438261		3.9575	-0.35553		3.95815	-0.278608		3.95728	-0.453472		3.95727	-0.547409
	3.96478	-0.347519		3.96208	-0.341034		3.96562	1.80372		3.96145	-0.433588		3.96417	-0.353241		3.96481	-0.278914		3.96395	-0.452518		3.96393	-0.549793
	3.97145	-0.348282		3.96875	-0.341797		3.97228	1.80594		3.96812	-0.431252		3.97083	-0.350952		3.97148	-0.279527		3.97062	-0.452995		3.9706	-0.54884
	3.97812	-0.349808		3.97542	-0.342941		3.97895	1.80833		3.97478	-0.430918		3.9775	-0.349426		3.97815	-0.280751		3.97728	-0.453472		3.97727	-0.546932
	3.98478	-0.350189		3.98208	-0.342941		3.98562	1.81103		3.98145	-0.430918		3.98417	-0.347137		3.98481	-0.281057		3.98395	-0.453472		3.98393	-0.545979
	3.99145	-0.349808		3.98875	-0.343323		3.99228	1.81293		3.98812	-0.43292		3.99083	-0.344086		3.99148	-0.280751		3.99062	-0.452995		3.9906	-0.545979
	3.99812	-0.348282		3.99542	-0.34523		3.99895	1.81452		3.99478	-0.436592		3.9975	-0.341034		3.99815	-0.279527		3.99728	-0.452995		3.99727	-0.547886
	4.00478	-0.348282		4.00208	-0.347137		4.00562	1.81675		4.00145	-0.440597		4.00417	-0.338745		4.00481	-0.279527		4.00395	-0.452042		4.00393	-0.552177
	4.01145	-0.349045		4.00875	-0.347137		4.01228	1.81945		4.00812	-0.443935		4.01083	-0.337982		4.01148	-0.280139		4.01062	-0.451088		4.0106	-0.556946
	4.01812	-0.349045		4.01542	-0.345993		4.01895	1.82199		4.01478	-0.446606		4.0175	-0.339508		4.01815	-0.280139		4.01728	-0.452518		4.01727	-0.55933
	4.02478	-0.349045		4.02208	-0.34523		4.02562	1.82358		4.02145	-0.448942		4.02417	-0.342178		4.02481	-0.280139		4.02395	-0.453949		4.02393	-0.557899
	4.03145	-0.349426		4.02875	-0.345612		4.03228	1.82533		4.02812	-0.449943		4.03083	-0.346756		4.03148	-0.280445		4.03062	-0.45681		4.0306	-0.555038
	4.03812	-0.351334		4.03542	-0.345993		4.03895	1.8274		4.03478	-0.44961		4.0375	-0.350571		4.03815	-0.281976		4.03728	-0.45824		4.03727	-0.551224
	4.04478	-0.352859		4.04208	-0.345612		4.04562	1.8301		4.04145	-0.448608		4.04417	-0.352478		4.04481	-0.2832		4.04395	-0.460148		4.04393	-0.545979
	4.05145	-0.353241		4.04875	-0.344849		4.05228	1.83328		4.04812	-0.447941		4.05083	-0.353241		4.05148	-0.283506		4.05062	-0.462055		4.0506	-0.542164
	4.05812	-0.354004		4.05542	-0.342941		4.05895	1.83662		4.05478	-0.446606		4.0575	-0.353241		4.05815	-0.284119		4.05728	-0.463009		4.05727	-0.540257
	4.06478	-0.353241		4.06208	-0.33989		4.06562	1.84027		4.06145	-0.445938		4.06417	-0.353622		4.06481	-0.283506		4.06395	-0.462055		4.06393	-0.539303
	4.07145	-0.351334		4.06875	-0.335693		4.07228	1.84425		4.06812	-0.445604		4.07083	-0.352097		4.07148	-0.281976		4.07062	-0.459671		4.0706	-0.537396
	4.07812	-0.348663		4.07542	-0.330734		4.07895	1.84854		4.07478	-0.447607		4.0775	-0.349426		4.07815	-0.279833		4.07728	-0.455379		4.07727	-0.535965
	4.08478	-0.347137		4.08208	-0.327682		4.08562	1.85204		4.08145	-0.449276		4.08417	-0.348282		4.08481	-0.278608		4.08395	-0.452518		4.08393	-0.536442
	4.09145	-0.347519		4.08875	-0.327301		4.09228	1.85426		4.08812	-0.450945		4.09083	-0.347519		4.09148	-0.278914		4.09062	-0.451088		4.0906	-0.536442
	4.09812	-0.348663		4.09542	-0.328445		4.09895	1.85601		4.09478	-0.451946		4.0975	-0.346374		4.09815	-0.279833		4.09728	-0.451088		4.09727	-0.536919
	4.10478	-0.350952		4.10208	-0.32959		4.10562	1.85808		4.10145	-0.451612		4.10417	-0.344849		4.10481	-0.28167		4.10395	-0.452995		4.10393	-0.538349
	4.11145	-0.354004		4.10875	-0.330353		4.11228	1.8603		4.10812	-0.44961		4.11083	-0.34523		4.11148	-0.284119		4.11062	-0.455379		4.1106	-0.542641
	4.11812	-0.357056		4.11542	-0.331116		4.11895	1.86189		4.11478	-0.446272		4.1175	-0.346374		4.11815	-0.286568		4.11728	-0.45681		4.11727	-0.548363
	4.12478	-0.358581		4.12208	-0.32959		4.12562	1.86332		4.12145	-0.443935		4.12417	-0.348663		4.12481	-0.287793		4.12395	-0.455856		4.12393	-0.551701
	4.13145	-0.357437		4.12875	-0.32692		4.13228	1.86475		4.12812	-0.442934		4.13083	-0.350571		4.13148	-0.286874		4.13062	-0.454426		4.1306	-0.553131
	4.13812	-0.354004		4.13542	-0.326157		4.13895	1.86555		4.13478	-0.4426		4.1375	-0.351334		4.13815	-0.284119		4.13728	-0.453949		4.13727	-0.553608
	4.14478	-0.349426		4.14208	-0.328827		4.14562	1.86523		4.14145	-0.444269		4.14417	-0.352478		4.14481	-0.280445		4.14395	-0.452518		4.14393	-0.555038
	4.15145	-0.345612		4.14875	-0.333023		4.15228	1.86459		4.14812	-0.448275		4.15083	-0.354385		4.15148	-0.277383		4.15062	-0.450611		4.1506	-0.554562
	4.15812	-0.342178		4.15542	-0.336838		4.15895	1.86475		4.15478	-0.452614		4.1575	-0.356674		4.15815	-0.274628		4.15728	-0.448704		4.15727	-0.552177
	4.16478	-0.341034		4.16208	-0.339127		4.16562	1.86539		4.16145	-0.454283		4.16417	-0.357056		4.16481	-0.273709		4.16395	-0.449181		4.16393	-0.549316
	4.17145	-0.34256		4.16875	-0.340653		4.17228	1.86586		4.16812	-0.454283		4.17083	-0.3582		4.17148	-0.274934		4.17062	-0.451088		4.1706	-0.546455
	4.17812	-0.346374		4.17542	-0.340271		4.17895	1.86618		4.17478	-0.453949		4.1775	-0.359726		4.17815	-0.277996		4.17728	-0.454903		4.17727	-0.543118
	4.18478	-0.350571		4.18208	-0.337219		4.18562	1.86682		4.18145	-0.452614		4.18417	-0.360489		4.18481	-0.281363		4.18395	-0.461578		4.18393	-0.540257
	4.19145	-0.354767		4.18875	-0.333786		4.19228	1.86777		4.18812	-0.451279		4.19083	-0.359726		4.19148	-0.284731		4.19062	-0.469208		4.1906	-0.53978
	4.19812	-0.357437		4.19542	-0.33226		4.19895	1.86872		4.19478	-0.449943		4.1975	-0.3582		4.19815	-0.286874		4.19728	-0.47636		4.19727	-0.543118
	4.20478	-0.359345		4.20208	-0.334168		4.20562	1.8692		4.20145	-0.450611		4.20417	-0.3582		4.20481	-0.288405		4.20395	-0.480175		4.20393	-0.54884
	4.21145	-0.36087		4.20875	-0.336456		4.21228	1.86936		4.20812	-0.451612		4.21083	-0.3582		4.21148	-0.28963		4.21062	-0.480175		4.2106	-0.554562
	4.21812	-0.362396		4.21542	-0.338745		4.21895	1.86968		4.21478	-0.452614		4.2175	-0.357819		4.21815	-0.290854		4.21728	-0.47493		4.21727	-0.56076
	4.22478	-0.365067		4.22208	-0.340653		4.22562	1.87047		4.22145	-0.454283		4.22417	-0.3582		4.22481	-0.292997		4.22395	-0.4673		4.22393	-0.567436
	4.23145	-0.365829		4.22875	-0.342941		4.23228	1.87047		4.22812	-0.455618		4.23083	-0.359345		4.23148	-0.29361		4.23062	-0.461101		4.2306	-0.571728
	4.23812	-0.366211		4.23542	-0.344086		4.23895	1.86968		4.23478	-0.455952		4.2375	-0.360489		4.23815	-0.293916		4.23728	-0.45824		4.23727	-0.572681
	4.24478	-0.365067		4.24208	-0.343704		4.24562	1.86872		4.24145	-0.455618		4.24417	-0.361252		4.24481	-0.292997		4.24395	-0.45681		4.24393	-0.56982
	4.25145	-0.363541		4.24875	-0.342941		4.25228	1.86793		4.24812	-0.455618		4.25083	-0.362396		4.25148	-0.291773		4.25062	-0.457764		4.2506	-0.564575
	4.25812	-0.363159		4.25542	-0.342941		4.25895	1.86666		4.25478	-0.456953		4.2575	-0.365067		4.25815	-0.291467		4.25728	-0.460625		4.25727	-0.557899
	4.26478	-0.362778		4.26208	-0.343704		4.26562	1.86507		4.26145	-0.456953		4.26417	-0.366974		4.26481	-0.29116		4.26395	-0.465393		4.26393	-0.55027
	4.27145	-0.36087		4.26875	-0.343323		4.27228	1.8638		4.26812	-0.456286		4.27083	-0.368118		4.27148	-0.28963		4.27062	-0.468731		4.2706	-0.542641
	4.27812	-0.359726		4.27542	-0.342178		4.27895	1.86412		4.27478	-0.456619		4.2775	-0.369263		4.27815	-0.288711		4.27728	-0.469685		4.27727	-0.535965
	4.28478	-0.361633		4.28208	-0.340271		4.28562	1.86507		4.28145	-0.457954		4.28417	-0.371551		4.28481	-0.290242		4.28395	-0.470638		4.28393	-0.532627
	4.29145	-0.363159		4.28875	-0.338745		4.29228	1.86586		4.28812	-0.458622		4.29083	-0.372696		4.29148	-0.291467		4.29062	-0.472069		4.2906	-0.535965
	4.29812	-0.362396		4.29542	-0.339508		4.29895	1.8665		4.29478	-0.456286		4.2975	-0.371933		4.29815	-0.290854		4.29728	-0.473499		4.29727	-0.541687
	4.30478	-0.361633		4.30208	-0.340653		4.30562	1.86777		4.30145	-0.454283		4.30417	-0.368881		4.30481	-0.290242		4.30395	-0.471115		4.30393	-0.549316
	4.31145	-0.362778		4.30875	-0.33989		4.31228	1.86872		4.30812	-0.453615		4.31083	-0.365829		4.31148	-0.29116		4.31062	-0.465393		4.3106	-0.557899
	4.31812	-0.364304		4.31542	-0.340271		4.31895	1.86777		4.31478	-0.454616		4.3175	-0.362778		4.31815	-0.292385		4.31728	-0.459671		4.31727	-0.567436
	4.32478	-0.363922		4.32208	-0.343704		4.32562	1.86491		4.32145	-0.455618		4.32417	-0.360107		4.32481	-0.292079		4.32395	-0.456333		4.32393	-0.576019
	4.33145	-0.363541		4.32875	-0.348663		4.33228	1.86157		4.32812	-0.456953		4.33083	-0.359345		4.33148	-0.291773		4.33062	-0.453472		4.3306	-0.580311
	4.33812	-0.365448		4.33542	-0.352097		4.33895	1.85887		4.33478	-0.45929		4.3375	-0.360489		4.33815	-0.293303		4.33728	-0.451565		4.33727	-0.581741
	4.34478	-0.369263		4.34208	-0.353622		4.34562	1.85617		4.34145	-0.461292		4.34417	-0.363922		4.34481	-0.296365		4.34395	-0.452042		4.34393	-0.580788
	4.35145	-0.374222		4.34875	-0.356674		4.35228	1.85331		4.34812	-0.46196		4.35083	-0.369263		4.35148	-0.300345		4.35062	-0.45681		4.3506	-0.577927
	4.35812	-0.377655		4.35542	-0.360107		4.35895	1.85124		4.35478	-0.460958		4.3575	-0.374985		4.35815	-0.3031		4.35728	-0.464916		4.35727	-0.572681
	4.36478	-0.378418		4.36208	-0.361633		4.36562	1.84965		4.36145	-0.45929		4.36417	-0.379181		4.36481	-0.303713		4.36395	-0.473023		4.36393	-0.567436
	4.37145	-0.376511		4.36875	-0.360107		4.37228	1.84854		4.36812	-0.457287		4.37083	-0.379944		4.37148	-0.302182		4.37062	-0.476837		4.3706	-0.563145
	4.37812	-0.374222		4.37542	-0.358963		4.37895	1.84727		4.37478	-0.456619		4.3775	-0.378418		4.37815	-0.300345		4.37728	-0.478745		4.37727	-0.562191
	4.38478	-0.372696		4.38208	-0.359345		4.38562	1.84552		4.38145	-0.458288		4.38417	-0.375748		4.38481	-0.29912		4.38395	-0.481129		4.38393	-0.563621
	4.39145	-0.370407		4.38875	-0.362015		4.39228	1.84361		4.38812	-0.462961		4.39083	-0.371933		4.39148	-0.297283		4.39062	-0.482082		4.3906	-0.564575
	4.39812	-0.3685		4.39542	-0.363541		4.39895	1.84139		4.39478	-0.468302		4.3975	-0.366211		4.39815	-0.295753		4.39728	-0.481129		4.39727	-0.564575
	4.40478	-0.368118		4.40208	-0.361633		4.40562	1.839		4.40145	-0.472975		4.40417	-0.360107		4.40481	-0.295447		4.40395	-0.475884		4.40393	-0.564098
	4.41145	-0.370026		4.40875	-0.3582		4.41228	1.83614		4.40812	-0.475979		4.41083	-0.355911		4.41148	-0.296977		4.41062	-0.472069		4.4106	-0.564098
	4.41812	-0.370407		4.41542	-0.352859		4.41895	1.8328		4.41478	-0.477314		4.4175	-0.353241		4.41815	-0.297283		4.41728	-0.472069		4.41727	-0.563621
	4.42478	-0.3685		4.42208	-0.347137		4.42562	1.82962		4.42145	-0.477314		4.42417	-0.351334		4.42481	-0.295753		4.42395	-0.475884		4.42393	-0.562668
	4.43145	-0.366592		4.42875	-0.340271		4.43228	1.8266		4.42812	-0.474977		4.43083	-0.350952		4.43148	-0.294222		4.43062	-0.479698		4.4306	-0.561237
	4.43812	-0.367737		4.43542	-0.336075		4.43895	1.82327		4.43478	-0.470638		4.4375	-0.352097		4.43815	-0.29514		4.43728	-0.482559		4.43727	-0.55933
	4.44478	-0.370407		4.44208	-0.335312		4.44562	1.81961		4.44145	-0.465965		4.44417	-0.355148		4.44481	-0.297283		4.44395	-0.484943		4.44393	-0.557423
	4.45145	-0.371933		4.44875	-0.336838		4.45228	1.81627		4.44812	-0.463629		4.45083	-0.357819		4.45148	-0.298508		4.45062	-0.486374		4.4506	-0.555038
	4.45812	-0.372314		4.45542	-0.338745		4.45895	1.81325		4.45478	-0.462294		4.4575	-0.36087		4.45815	-0.298814		4.45728	-0.486374		4.45727	-0.552654
	4.46478	-0.372314		4.46208	-0.340653		4.46562	1.81007		4.46145	-0.460958		4.46417	-0.364304		4.46481	-0.298814		4.46395	-0.483036		4.46393	-0.550747
	4.47145	-0.370407		4.46875	-0.343323		4.47228	1.80705		4.46812	-0.460291		4.47083	-0.367355		4.47148	-0.297283		4.47062	-0.477314		4.4706	-0.552177
	4.47812	-0.366974		4.47542	-0.345993		4.47895	1.80483		4.47478	-0.461626		4.4775	-0.369644		4.47815	-0.294528		4.47728	-0.471115		4.47727	-0.555515
	4.48478	-0.365067		4.48208	-0.349045		4.48562	1.80356		4.48145	-0.462961		4.48417	-0.370407		4.48481	-0.292997		4.48395	-0.467777		4.48393	-0.558853
	4.49145	-0.366974		4.48875	-0.352859		4.49228	1.80229		4.48812	-0.462627		4.49083	-0.370026		4.49148	-0.294528		4.49062	-0.468731		4.4906	-0.561237
	4.49812	-0.370407		4.49542	-0.358963		4.49895	1.8007		4.49478	-0.461292		4.4975	-0.368881		4.49815	-0.297283		4.49728	-0.470638		4.49727	-0.564098
	4.50478	-0.372314		4.50208	-0.365067		4.50562	1.79911		4.50145	-0.460958		4.50417	-0.366974		4.50481	-0.298814		4.50395	-0.472069		4.50393	-0.566482
	4.51145	-0.372696		4.50875	-0.368881		4.51228	1.79704		4.50812	-0.461626		4.51083	-0.363159		4.51148	-0.29912		4.51062	-0.472546		4.5106	-0.566482
	4.51812	-0.371933		4.51542	-0.369263		4.51895	1.79434		4.51478	-0.46196		4.5175	-0.358963		4.51815	-0.298508		4.51728	-0.476837		4.51727	-0.564575
	4.52478	-0.368881		4.52208	-0.367355		4.52562	1.79068		4.52145	-0.462627		4.52417	-0.357437		4.52481	-0.296059		4.52395	-0.482559		4.52393	-0.563145
	4.53145	-0.364304		4.52875	-0.363922		4.53228	1.78671		4.52812	-0.46463		4.53083	-0.358581		4.53148	-0.292385		4.53062	-0.485897		4.5306	-0.564098
	4.53812	-0.36087		4.53542	-0.359345		4.53895	1.78305		4.53478	-0.466633		4.5375	-0.359726		4.53815	-0.28963		4.53728	-0.486374		4.53727	-0.567436
	4.54478	-0.360107		4.54208	-0.35553		4.54562	1.77924		4.54145	-0.465965		4.54417	-0.361252		4.54481	-0.289017		4.54395	-0.486851		4.54393	-0.570297
	4.55145	-0.361633		4.54875	-0.352478		4.55228	1.77479		4.54812	-0.462961		4.55083	-0.365829		4.55148	-0.290242		4.55062	-0.487804		4.5506	-0.574112
	4.55812	-0.365067		4.55542	-0.352097		4.55895	1.77018		4.55478	-0.460625		4.5575	-0.37117		4.55815	-0.292997		4.55728	-0.486374		4.55727	-0.577927
	4.56478	-0.367737		4.56208	-0.35553		4.56562	1.76589		4.56145	-0.459623		4.56417	-0.37384		4.56481	-0.29514		4.56395	-0.48399		4.56393	-0.581264
	4.57145	-0.367355		4.56875	-0.361252		4.57228	1.76207		4.56812	-0.460625		4.57083	-0.37384		4.57148	-0.294834		4.57062	-0.483513		4.5706	-0.582218
	4.57812	-0.365067		4.57542	-0.365448		4.57895	1.7581		4.57478	-0.463295		4.5775	-0.37384		4.57815	-0.292997		4.57728	-0.485897		4.57727	-0.581264
	4.58478	-0.362778		4.58208	-0.366974		4.58562	1.75428		4.58145	-0.4673		4.58417	-0.373459		4.58481	-0.29116		4.58395	-0.488758		4.58393	-0.580311
	4.59145	-0.362396		4.58875	-0.367355		4.59228	1.75158		4.58812	-0.470638		4.59083	-0.370026		4.59148	-0.290854		4.59062	-0.490189		4.5906	-0.578403
	4.59812	-0.362396		4.59542	-0.366592		4.59895	1.74983		4.59478	-0.470638		4.5975	-0.364304		4.59815	-0.290854		4.59728	-0.490665		4.59727	-0.57745
	4.60478	-0.365067		4.60208	-0.362778		4.60562	1.74761		4.60145	-0.469303		4.60417	-0.359345		4.60481	-0.292997		4.60395	-0.489712		4.60393	-0.579834
	4.61145	-0.369263		4.60875	-0.357056		4.61228	1.74395		4.60812	-0.467968		4.61083	-0.357437		4.61148	-0.296365		4.61062	-0.487328		4.6106	-0.585079
	4.61812	-0.374222		4.61542	-0.352859		4.61895	1.73903		4.61478	-0.466633		4.6175	-0.357819		4.61815	-0.300345		4.61728	-0.484943		4.61727	-0.588417
	4.62478	-0.377655		4.62208	-0.352478		4.62562	1.73362		4.62145	-0.463963		4.62417	-0.358581		4.62481	-0.3031		4.62395	-0.482559		4.62393	-0.58794
	4.63145	-0.379944		4.62875	-0.354385		4.63228	1.72774		4.62812	-0.461626		4.63083	-0.361252		4.63148	-0.304937		4.63062	-0.482082		4.6306	-0.586986
	4.63812	-0.381851		4.63542	-0.357056		4.63895	1.72234		4.63478	-0.46196		4.6375	-0.366211		4.63815	-0.306468		4.63728	-0.482082		4.63727	-0.584602
	4.64478	-0.38147		4.64208	-0.3582		4.64562	1.71789		4.64145	-0.464964		4.64417	-0.370789		4.64481	-0.306162		4.64395	-0.48399		4.64393	-0.579357
	4.65145	-0.380325		4.64875	-0.358581		4.65228	1.71439		4.64812	-0.466967		4.65083	-0.372696		4.65148	-0.305244		4.65062	-0.484467		4.6506	-0.572205
	4.65812	-0.379181		4.65542	-0.3582		4.65895	1.71216		4.65478	-0.469303		4.6575	-0.37117		4.65815	-0.304325		4.65728	-0.483036		4.65727	-0.565052
	4.66478	-0.377655		4.66208	-0.357437		4.66562	1.71041		4.66145	-0.473309		4.66417	-0.368881		4.66481	-0.3031		4.66395	-0.479221		4.66393	-0.562668
	4.67145	-0.376511		4.66875	-0.354767		4.67228	1.70803		4.66812	-0.477648		4.67083	-0.366592		4.67148	-0.302182		4.67062	-0.475407		4.6706	-0.564098
	4.67812	-0.374222		4.67542	-0.352097		4.67895	1.70406		4.67478	-0.47965		4.6775	-0.365448		4.67815	-0.300345		4.67728	-0.47493		4.67727	-0.566959
	4.68478	-0.373077		4.68208	-0.351715		4.68562	1.69929		4.68145	-0.477648		4.68417	-0.366211		4.68481	-0.299427		4.68395	-0.47636		4.68393	-0.570297
	4.69145	-0.373459		4.68875	-0.354004		4.69228	1.69452		4.68812	-0.472975		4.69083	-0.368118		4.69148	-0.299733		4.69062	-0.479221		4.6906	-0.574589
	4.69812	-0.375366		4.69542	-0.357819		4.69895	1.68991		4.69478	-0.467968		4.6975	-0.369644		4.69815	-0.301264		4.69728	-0.481606		4.69727	-0.579357
	4.70478	-0.377274		4.70208	-0.360489		4.70562	1.6861		4.70145	-0.463963		4.70417	-0.370026		4.70481	-0.302794		4.70395	-0.48542		4.70393	-0.581264
	4.71145	-0.377655		4.70875	-0.362015		4.71228	1.68292		4.70812	-0.461292		4.71083	-0.370407		4.71148	-0.3031		4.71062	-0.489712		4.7106	-0.580311
	4.71812	-0.377274		4.71542	-0.364304		4.71895	1.68069		4.71478	-0.460958		4.7175	-0.37117		4.71815	-0.302794		4.71728	-0.492573		4.71727	-0.57888
	4.72478	-0.376511		4.72208	-0.366211		4.72562	1.67878		4.72145	-0.461626		4.72417	-0.371551		4.72481	-0.302182		4.72395	-0.492096		4.72393	-0.579834
	4.73145	-0.375748		4.72875	-0.366974		4.73228	1.67688		4.72812	-0.46463		4.73083	-0.37117		4.73148	-0.30157		4.73062	-0.490665		4.7306	-0.582218
	4.73812	-0.376129		4.73542	-0.365829		4.73895	1.67433		4.73478	-0.468302		4.7375	-0.373077		4.73815	-0.301876		4.73728	-0.491142		4.73727	-0.585079
	4.74478	-0.376511		4.74208	-0.365448		4.74562	1.67036		4.74145	-0.470638		4.74417	-0.376129		4.74481	-0.302182		4.74395	-0.494003		4.74393	-0.587463
	4.75145	-0.376511		4.74875	-0.364685		4.75228	1.66559		4.74812	-0.472307		4.75083	-0.377655		4.75148	-0.302182		4.75062	-0.496864		4.7506	-0.591278
	4.75812	-0.376892		4.75542	-0.362015		4.75895	1.66003		4.75478	-0.473642		4.7575	-0.376511		4.75815	-0.302488		4.75728	-0.500202		4.75727	-0.594616
	4.76478	-0.377274		4.76208	-0.358581		4.76562	1.65415		4.76145	-0.475645		4.76417	-0.374222		4.76481	-0.302794		4.76395	-0.50354		4.76393	-0.596046
	4.77145	-0.376892		4.76875	-0.356293		4.77228	1.64906		4.76812	-0.476313		4.77083	-0.37117		4.77148	-0.302488		4.77062	-0.506878		4.7706	-0.59557
	4.77812	-0.374603		4.77542	-0.354767		4.77895	1.64541		4.77478	-0.476313		4.7775	-0.365829		4.77815	-0.300651		4.77728	-0.508785		4.77727	-0.595093
	4.78478	-0.371933		4.78208	-0.353241		4.78562	1.64255		4.78145	-0.476646		4.78417	-0.361633		4.78481	-0.298508		4.78395	-0.507355		4.78393	-0.596523
	4.79145	-0.369644		4.78875	-0.352859		4.79228	1.64		4.78812	-0.477314		4.79083	-0.360489		4.79148	-0.296671		4.79062	-0.505924		4.7906	-0.597954
	4.79812	-0.368881		4.79542	-0.354767		4.79895	1.63778		4.79478	-0.477648		4.7975	-0.362396		4.79815	-0.296059		4.79728	-0.504971		4.79727	-0.600338
	4.80478	-0.368881		4.80208	-0.358581		4.80562	1.63523		4.80145	-0.476313		4.80417	-0.364685		4.80481	-0.296059		4.80395	-0.50354		4.80393	-0.602245
	4.81145	-0.3685		4.80875	-0.362015		4.81228	1.63126		4.80812	-0.474644		4.81083	-0.366592		4.81148	-0.295753		4.81062	-0.498772		4.8106	-0.604153
	4.81812	-0.370026		4.81542	-0.365067		4.81895	1.62586		4.81478	-0.472975		4.8175	-0.370407		4.81815	-0.296977		4.81728	-0.491619		4.81727	-0.605106
	4.82478	-0.372696		4.82208	-0.366974		4.82562	1.6195		4.82145	-0.471973		4.82417	-0.372696		4.82481	-0.29912		4.82395	-0.486374		4.82393	-0.605106
	4.83145	-0.374985		4.82875	-0.369263		4.83228	1.61346		4.82812	-0.47164		4.83083	-0.373077		4.83148	-0.300957		4.83062	-0.483513		4.8306	-0.602245
	4.83812	-0.375748		4.83542	-0.371933		4.83895	1.60789		4.83478	-0.470972		4.8375	-0.372314		4.83815	-0.30157		4.83728	-0.482559		4.83727	-0.597954
	4.84478	-0.375748		4.84208	-0.372314		4.84562	1.60297		4.84145	-0.47164		4.84417	-0.371933		4.84481	-0.30157		4.84395	-0.481606		4.84393	-0.594616
	4.85145	-0.376511		4.84875	-0.371551		4.85228	1.59868		4.84812	-0.473309		4.85083	-0.372696		4.85148	-0.302182		4.85062	-0.484943		4.8506	-0.593185
	4.85812	-0.376511		4.85542	-0.369263		4.85895	1.59534		4.85478	-0.476646		4.8575	-0.374222		4.85815	-0.302182		4.85728	-0.492096		4.85727	-0.592709
	4.86478	-0.374985		4.86208	-0.366974		4.86562	1.5928		4.86145	-0.480652		4.86417	-0.376892		4.86481	-0.300957		4.86395	-0.500202		4.86393	-0.592232
	4.87145	-0.37384		4.86875	-0.364304		4.87228	1.58978		4.86812	-0.483656		4.87083	-0.379944		4.87148	-0.300039		4.87062	-0.505924		4.8706	-0.593662
	4.87812	-0.373077		4.87542	-0.362015		4.87895	1.58628		4.87478	-0.485659		4.8775	-0.382233		4.87815	-0.299427		4.87728	-0.507355		4.87727	-0.597
	4.88478	-0.372696		4.88208	-0.36087		4.88562	1.58246		4.88145	-0.486994		4.88417	-0.382614		4.88481	-0.29912		4.88395	-0.504971		4.88393	-0.601769
	4.89145	-0.371933		4.88875	-0.360489		4.89228	1.57897		4.88812	-0.487661		4.89083	-0.382614		4.89148	-0.298508		4.89062	-0.501633		4.8906	-0.605583
	4.89812	-0.372696		4.89542	-0.36087		4.89895	1.57515		4.89478	-0.485992		4.8975	-0.382614		4.89815	-0.29912		4.89728	-0.498772		4.89727	-0.608921
	4.90478	-0.374603		4.90208	-0.361252		4.90562	1.57118		4.90145	-0.482988		4.90417	-0.382996		4.90481	-0.300651		4.90395	-0.495911		4.90393	-0.613213
	4.91145	-0.378418		4.90875	-0.362015		4.91228	1.56689		4.90812	-0.479317		4.91083	-0.382996		4.91148	-0.303713		4.91062	-0.49305		4.9106	-0.617504
	4.91812	-0.382233		4.91542	-0.363922		4.91895	1.5626		4.91478	-0.476313		4.9175	-0.382233		4.91815	-0.306774		4.91728	-0.492096		4.91727	-0.621319
	4.92478	-0.385284		4.92208	-0.365448		4.92562	1.55878		4.92145	-0.475311		4.92417	-0.381851		4.92481	-0.309223		4.92395	-0.49448		4.92393	-0.622749
	4.93145	-0.38681		4.92875	-0.366211		4.93228	1.55465		4.92812	-0.475979		4.93083	-0.382996		4.93148	-0.310448		4.93062	-0.497341		4.9306	-0.62418
	4.93812	-0.387573		4.93542	-0.367355		4.93895	1.55067		4.93478	-0.477648		4.9375	-0.384903		4.93815	-0.311061		4.93728	-0.498772		4.93727	-0.62561
	4.94478	-0.389099		4.94208	-0.3685		4.94562	1.5467		4.94145	-0.479317		4.94417	-0.385284		4.94481	-0.312285		4.94395	-0.498295		4.94393	-0.62561
	4.95145	-0.390244		4.94875	-0.370026		4.95228	1.54289		4.94812	-0.481987		4.95083	-0.384903		4.95148	-0.313204		4.95062	-0.497341		4.9506	-0.622749
	4.95812	-0.391006		4.95542	-0.370789		4.95895	1.53955		4.95478	-0.484657		4.9575	-0.38414		4.95815	-0.313816		4.95728	-0.496864		4.95727	-0.618935
	4.96478	-0.390625		4.96208	-0.37117		4.96562	1.53621		4.96145	-0.486326		4.96417	-0.38147		4.96481	-0.31351		4.96395	-0.495911		4.96393	-0.614166
	4.97145	-0.392151		4.96875	-0.37117		4.97228	1.53319		4.96812	-0.487661		4.97083	-0.377655		4.97148	-0.314734		4.97062	-0.495434		4.9706	-0.607014
	4.97812	-0.393677		4.97542	-0.37117		4.97895	1.53017		4.97478	-0.488663		4.9775	-0.374222		4.97815	-0.315959		4.97728	-0.495434		4.97727	-0.598908
	4.98478	-0.393295		4.98208	-0.370026		4.98562	1.52763		4.98145	-0.488329		4.98417	-0.373459		4.98481	-0.315653		4.98395	-0.495434		4.98393	-0.592709
	4.99145	-0.392914		4.98875	-0.367737		4.99228	1.52524		4.98812	-0.48666		4.99083	-0.374603		4.99148	-0.315347		4.99062	-0.49448		4.9906	-0.590324
	4.99812	-0.392532		4.99542	-0.365067		4.99895	1.52286		4.99478	-0.484657		4.9975	-0.376892		4.99815	-0.315041		4.99728	-0.493526		4.99727	-0.589371
	5.00478	-0.393677		5.00208	-0.364685		5.00562	1.52016		5.00145	-0.482988		5.00417	-0.379562		5.00481	-0.315959		5.00395	-0.493526		5.00393	-0.589848
	5.01145	-0.39444		5.00875	-0.366592		5.01228	1.51714		5.00812	-0.481653		5.01083	-0.382614		5.01148	-0.316571		5.01062	-0.493526		5.0106	-0.592232
	5.01812	-0.395584		5.01542	-0.370407		5.01895	1.51332		5.01478	-0.479984		5.0175	-0.386429		5.01815	-0.31749		5.01728	-0.492573		5.01727	-0.596523
	5.02478	-0.395966		5.02208	-0.375748		5.02562	1.50967		5.02145	-0.47965		5.02417	-0.390244		5.02481	-0.317796		5.02395	-0.492096		5.02393	-0.601292
	5.03145	-0.395203		5.02875	-0.379181		5.03228	1.50665		5.02812	-0.479984		5.03083	-0.392914		5.03148	-0.317184		5.03062	-0.492573		5.0306	-0.604153
	5.03812	-0.393295		5.03542	-0.379944		5.03895	1.50315		5.03478	-0.480652		5.0375	-0.394821		5.03815	-0.315653		5.03728	-0.494957		5.03727	-0.605106
	5.04478	-0.391006		5.04208	-0.376892		5.04562	1.49886		5.04145	-0.481319		5.04417	-0.397873		5.04481	-0.313816		5.04395	-0.498295		5.04393	-0.607967
	5.05145	-0.388718		5.04875	-0.37117		5.05228	1.49393		5.04812	-0.481987		5.05083	-0.400543		5.05148	-0.311979		5.05062	-0.502109		5.0506	-0.611782
	5.05812	-0.386047		5.05542	-0.363922		5.05895	1.4898		5.05478	-0.484324		5.0575	-0.399017		5.05815	-0.309836		5.05728	-0.507832		5.05727	-0.615597
	5.06478	-0.384903		5.06208	-0.357437		5.06562	1.48582		5.06145	-0.487995		5.06417	-0.395584		5.06481	-0.308917		5.06395	-0.51403		5.06393	-0.619412
	5.07145	-0.385284		5.06875	-0.354767		5.07228	1.48233		5.06812	-0.490665		5.07083	-0.392532		5.07148	-0.309223		5.07062	-0.518799		5.0706	-0.621796
	5.07812	-0.387192		5.07542	-0.357056		5.07895	1.47931		5.07478	-0.492334		5.0775	-0.390625		5.07815	-0.310754		5.07728	-0.520706		5.07727	-0.62418
	5.08478	-0.387955		5.08208	-0.363159		5.08562	1.47724		5.08145	-0.492668		5.08417	-0.388718		5.08481	-0.311367		5.08395	-0.518322		5.08393	-0.623703
	5.09145	-0.388718		5.08875	-0.370026		5.09228	1.47502		5.08812	-0.490665		5.09083	-0.387573		5.09148	-0.311979		5.09062	-0.5126		5.0906	-0.622273
	5.09812	-0.388718		5.09542	-0.376129		5.09895	1.47216		5.09478	-0.485992		5.0975	-0.390244		5.09815	-0.311979		5.09728	-0.50354		5.09727	-0.621319
	5.10478	-0.387192		5.10208	-0.380325		5.10562	1.46866		5.10145	-0.480318		5.10417	-0.393677		5.10481	-0.310754		5.10395	-0.493526		5.10393	-0.621796
	5.11145	-0.38414		5.10875	-0.382233		5.11228	1.46437		5.10812	-0.477648		5.11083	-0.396728		5.11148	-0.308305		5.11062	-0.48399		5.1106	-0.622273
	5.11812	-0.381851		5.11542	-0.382233		5.11895	1.45976		5.11478	-0.477314		5.1175	-0.397491		5.11815	-0.306468		5.11728	-0.477314		5.11727	-0.623226
	5.12478	-0.38147		5.12208	-0.38147		5.12562	1.45515		5.12145	-0.478315		5.12417	-0.398636		5.12481	-0.306162		5.12395	-0.477791		5.12393	-0.62561
	5.13145	-0.383377		5.12875	-0.380707		5.13228	1.45181		5.12812	-0.478649		5.13083	-0.398636		5.13148	-0.307693		5.13062	-0.484467		5.1306	-0.624657
	5.13812	-0.385284		5.13542	-0.380707		5.13895	1.44911		5.13478	-0.477982		5.1375	-0.395966		5.13815	-0.309223		5.13728	-0.494957		5.13727	-0.621796
	5.14478	-0.386429		5.14208	-0.381088		5.14562	1.44672		5.14145	-0.477648		5.14417	-0.391006		5.14481	-0.310142		5.14395	-0.505447		5.14393	-0.61655
	5.15145	-0.38681		5.14875	-0.381088		5.15228	1.4445		5.14812	-0.476313		5.15083	-0.386429		5.15148	-0.310448		5.15062	-0.513554		5.1506	-0.612259
	5.15812	-0.384522		5.15542	-0.379944		5.15895	1.44291		5.15478	-0.474977		5.1575	-0.383759		5.15815	-0.308611		5.15728	-0.520229		5.15727	-0.611305
	5.16478	-0.380707		5.16208	-0.378418		5.16562	1.44211		5.16145	-0.474977		5.16417	-0.380707		5.16481	-0.30555		5.16395	-0.522613		5.16393	-0.612259
	5.17145	-0.376511		5.16875	-0.378036		5.17228	1.44116		5.16812	-0.477314		5.17083	-0.377274		5.17148	-0.302182		5.17062	-0.52309		5.1706	-0.615597
	5.17812	-0.376129		5.17542	-0.377655		5.17895	1.43894		5.17478	-0.481319		5.1775	-0.374985		5.17815	-0.301876		5.17728	-0.522137		5.17727	-0.617504
	5.18478	-0.378036		5.18208	-0.377655		5.18562	1.43544		5.18145	-0.485325		5.18417	-0.374603		5.18481	-0.303407		5.18395	-0.52166		5.18393	-0.615597
	5.19145	-0.382233		5.18875	-0.377655		5.19228	1.43178		5.18812	-0.488997		5.19083	-0.375366		5.19148	-0.306774		5.19062	-0.52309		5.1906	-0.612736
	5.19812	-0.387192		5.19542	-0.377655		5.19895	1.42829		5.19478	-0.492334		5.1975	-0.376511		5.19815	-0.310754		5.19728	-0.525474		5.19727	-0.608444
	5.20478	-0.391769		5.20208	-0.377274		5.20562	1.42399		5.20145	-0.494337		5.20417	-0.378799		5.20481	-0.314428		5.20395	-0.525951		5.20393	-0.605106
	5.21145	-0.39444		5.20875	-0.375748		5.21228	1.41923		5.20812	-0.495672		5.21083	-0.383377		5.21148	-0.316571		5.21062	-0.524521		5.2106	-0.602722
	5.21812	-0.394058		5.21542	-0.374603		5.21895	1.41493		5.21478	-0.49634		5.2175	-0.387955		5.21815	-0.316265		5.21728	-0.519752		5.21727	-0.60463
	5.22478	-0.391388		5.22208	-0.372696		5.22562	1.41176		5.22145	-0.49634		5.22417	-0.390625		5.22481	-0.314122		5.22395	-0.514507		5.22393	-0.611305
	5.23145	-0.387573		5.22875	-0.371551		5.23228	1.40889		5.22812	-0.495005		5.23083	-0.392914		5.23148	-0.311061		5.23062	-0.510216		5.2306	-0.619888
	5.23812	-0.383377		5.23542	-0.373077		5.23895	1.40603		5.23478	-0.492334		5.2375	-0.39444		5.23815	-0.307693		5.23728	-0.507832		5.23727	-0.627995
	5.24478	-0.381088		5.24208	-0.378418		5.24562	1.40349		5.24145	-0.489664		5.24417	-0.395203		5.24481	-0.305856		5.24395	-0.506878		5.24393	-0.63324
	5.25145	-0.38147		5.24875	-0.384522		5.25228	1.40127		5.24812	-0.487995		5.25083	-0.392914		5.25148	-0.306162		5.25062	-0.506401		5.2506	-0.633717
	5.25812	-0.381851		5.25542	-0.389099		5.25895	1.39936		5.25478	-0.486994		5.2575	-0.390244		5.25815	-0.306468		5.25728	-0.507355		5.25727	-0.631332
	5.26478	-0.383759		5.26208	-0.391388		5.26562	1.39697		5.26145	-0.486994		5.26417	-0.388718		5.26481	-0.307999		5.26395	-0.510216		5.26393	-0.626087
	5.27145	-0.386047		5.26875	-0.391006		5.27228	1.39443		5.26812	-0.487661		5.27083	-0.387955		5.27148	-0.309836		5.27062	-0.511646		5.2706	-0.619888
	5.27812	-0.389862		5.27542	-0.38681		5.27895	1.39157		5.27478	-0.487995		5.2775	-0.38681		5.27815	-0.312897		5.27728	-0.510693		5.27727	-0.614166
	5.28478	-0.391769		5.28208	-0.379944		5.28562	1.38823		5.28145	-0.487328		5.28417	-0.386047		5.28481	-0.314428		5.28395	-0.508785		5.28393	-0.608921
	5.29145	-0.391006		5.28875	-0.372696		5.29228	1.38474		5.28812	-0.485659		5.29083	-0.38681		5.29148	-0.313816		5.29062	-0.508785		5.2906	-0.60606
	5.29812	-0.390625		5.29542	-0.368118		5.29895	1.38124		5.29478	-0.485325		5.2975	-0.388718		5.29815	-0.31351		5.29728	-0.511169		5.29727	-0.60463
	5.30478	-0.389862		5.30208	-0.3685		5.30562	1.37822		5.30145	-0.484657		5.30417	-0.390244		5.30481	-0.312897		5.30395	-0.515461		5.30393	-0.607491
	5.31145	-0.390625		5.30875	-0.37117		5.31228	1.3752		5.30812	-0.483322		5.31083	-0.390625		5.31148	-0.31351		5.31062	-0.519752		5.3106	-0.614166
	5.31812	-0.391388		5.31542	-0.375366		5.31895	1.37234		5.31478	-0.482655		5.3175	-0.391006		5.31815	-0.314122		5.31728	-0.523567		5.31727	-0.621319
	5.32478	-0.392532		5.32208	-0.378418		5.32562	1.36964		5.32145	-0.484657		5.32417	-0.391006		5.32481	-0.315041		5.32395	-0.527382		5.32393	-0.627518
	5.33145	-0.391769		5.32875	-0.380325		5.33228	1.36725		5.32812	-0.488663		5.33083	-0.391388		5.33148	-0.314428		5.33062	-0.531197		5.3306	-0.633717
	5.33812	-0.390625		5.33542	-0.380325		5.33895	1.36503		5.33478	-0.492001		5.3375	-0.389862		5.33815	-0.31351		5.33728	-0.53215		5.33727	-0.640392
	5.34478	-0.391388		5.34208	-0.378799		5.34562	1.3628		5.34145	-0.494337		5.34417	-0.388336		5.34481	-0.314122		5.34395	-0.529766		5.34393	-0.644684
	5.35145	-0.392532		5.34875	-0.376129		5.35228	1.36042		5.34812	-0.497007		5.35083	-0.386429		5.35148	-0.315041		5.35062	-0.526428		5.3506	-0.64373
	5.35812	-0.393677		5.35542	-0.373077		5.35895	1.35835		5.35478	-0.49901		5.3575	-0.386047		5.35815	-0.315959		5.35728	-0.525474		5.35727	-0.639439
	5.36478	-0.393295		5.36208	-0.370026		5.36562	1.3566		5.36145	-0.500011		5.36417	-0.38681		5.36481	-0.315653		5.36395	-0.524998		5.36393	-0.633717
	5.37145	-0.39444		5.36875	-0.369263		5.37228	1.35454		5.36812	-0.49901		5.37083	-0.387955		5.37148	-0.316571		5.37062	-0.524521		5.3706	-0.627995
	5.37812	-0.394821		5.37542	-0.370407		5.37895	1.35199		5.37478	-0.497007		5.3775	-0.388336		5.37815	-0.316877		5.37728	-0.524044		5.37727	-0.620365
	5.38478	-0.394058		5.38208	-0.372696		5.38562	1.34929		5.38145	-0.495338		5.38417	-0.388718		5.38481	-0.316265		5.38395	-0.524521		5.38393	-0.612736
	5.39145	-0.392914		5.38875	-0.374603		5.39228	1.34595		5.38812	-0.494671		5.39083	-0.389862		5.39148	-0.315347		5.39062	-0.524044		5.3906	-0.607491
	5.39812	-0.392914		5.39542	-0.376129		5.39895	1.3423		5.39478	-0.495005		5.3975	-0.389862		5.39815	-0.315347		5.39728	-0.522137		5.39727	-0.60606
	5.40478	-0.393677		5.40208	-0.379562		5.40562	1.33848		5.40145	-0.496006		5.40417	-0.389099		5.40481	-0.315959		5.40395	-0.518799		5.40393	-0.607014
	5.41145	-0.393677		5.40875	-0.381851		5.41228	1.33499		5.40812	-0.496674		5.41083	-0.387192		5.41148	-0.315959		5.41062	-0.514984		5.4106	-0.608921
	5.41812	-0.394058		5.41542	-0.382233		5.41895	1.33117		5.41478	-0.497675		5.4175	-0.38681		5.41815	-0.316265		5.41728	-0.511646		5.41727	-0.612736
	5.42478	-0.394058		5.42208	-0.382614		5.42562	1.32751		5.42145	-0.498676		5.42417	-0.388718		5.42481	-0.316265		5.42395	-0.508785		5.42393	-0.61655
	5.43145	-0.39444		5.42875	-0.384522		5.43228	1.32449		5.42812	-0.499678		5.43083	-0.392151		5.43148	-0.316571		5.43062	-0.507832		5.4306	-0.619888
	5.43812	-0.395203		5.43542	-0.38681		5.43895	1.32211		5.43478	-0.501013		5.4375	-0.395584		5.43815	-0.317184		5.43728	-0.507355		5.43727	-0.621319
	5.44478	-0.397873		5.44208	-0.387192		5.44562	1.32004		5.44145	-0.501013		5.44417	-0.398636		5.44481	-0.319327		5.44395	-0.507832		5.44393	-0.623226
	5.45145	-0.401688		5.44875	-0.38681		5.45228	1.31814		5.44812	-0.500679		5.45083	-0.402832		5.45148	-0.322388		5.45062	-0.508785		5.4506	-0.626087
	5.45812	-0.407028		5.45542	-0.387192		5.45895	1.31655		5.45478	-0.500011		5.4575	-0.405502		5.45815	-0.326674		5.45728	-0.512123		5.45727	-0.628948
	5.46478	-0.411224		5.46208	-0.388336		5.46562	1.31464		5.46145	-0.499678		5.46417	-0.405121		5.46481	-0.330042		5.46395	-0.516891		5.46393	-0.631809
	5.47145	-0.413513		5.46875	-0.387955		5.47228	1.31226		5.46812	-0.49901		5.47083	-0.401306		5.47148	-0.331879		5.47062	-0.520706		5.4706	-0.634193
	5.47812	-0.413132		5.47542	-0.386047		5.47895	1.30939		5.47478	-0.498009		5.4775	-0.397491		5.47815	-0.331573		5.47728	-0.52309		5.47727	-0.636578
	5.48478	-0.410461		5.48208	-0.384522		5.48562	1.30637		5.48145	-0.497675		5.48417	-0.39444		5.48481	-0.32943		5.48395	-0.524044		5.48393	-0.637531
	5.49145	-0.408936		5.48875	-0.383759		5.49228	1.30335		5.48812	-0.498343		5.49083	-0.391006		5.49148	-0.328205		5.49062	-0.526428		5.4906	-0.635624
	5.49812	-0.407791		5.49542	-0.382614		5.49895	1.30129		5.49478	-0.499344		5.4975	-0.387955		5.49815	-0.327287		5.49728	-0.528812		5.49727	-0.634193
	5.50478	-0.407028		5.50208	-0.38147		5.50562	1.29986		5.50145	-0.499344		5.50417	-0.386429		5.50481	-0.326674		5.50395	-0.530243		5.50393	-0.632286
	5.51145	-0.407028		5.50875	-0.38147		5.51228	1.29843		5.50812	-0.498343		5.51083	-0.387573		5.51148	-0.326674		5.51062	-0.531197		5.5106	-0.630856
	5.51812	-0.40741		5.51542	-0.382614		5.51895	1.29588		5.51478	-0.498009		5.5175	-0.389481		5.51815	-0.326981		5.51728	-0.534058		5.51727	-0.629425
	5.52478	-0.40741		5.52208	-0.384903		5.52562	1.29207		5.52145	-0.498343		5.52417	-0.391006		5.52481	-0.326981		5.52395	-0.539303		5.52393	-0.629425
	5.53145	-0.405121		5.52875	-0.385284		5.53228	1.28762		5.52812	-0.499678		5.53083	-0.392532		5.53148	-0.325144		5.53062	-0.543594		5.5306	-0.629902
	5.53812	-0.402069		5.53542	-0.38414		5.53895	1.28317		5.53478	-0.502014		5.5375	-0.393677		5.53815	-0.322694		5.53728	-0.543594		5.53727	-0.629902
	5.54478	-0.400162		5.54208	-0.380707		5.54562	1.2784		5.54145	-0.505018		5.54417	-0.394058		5.54481	-0.321164		5.54395	-0.539303		5.54393	-0.629902
	5.55145	-0.39978		5.54875	-0.376892		5.55228	1.27363		5.54812	-0.506687		5.55083	-0.392914		5.55148	-0.320857		5.55062	-0.535965		5.5506	-0.629425
	5.55812	-0.400162		5.55542	-0.372314		5.55895	1.2695		5.55478	-0.505686		5.5575	-0.391769		5.55815	-0.321164		5.55728	-0.533104		5.55727	-0.629425
	5.56478	-0.400925		5.56208	-0.3685		5.56562	1.26632		5.56145	-0.50168		5.56417	-0.390625		5.56481	-0.321776		5.56395	-0.528336		5.56393	-0.629425
	5.57145	-0.401306		5.56875	-0.366974		5.57228	1.26394		5.56812	-0.497007		5.57083	-0.389481		5.57148	-0.322082		5.57062	-0.52166		5.5706	-0.629902
	5.57812	-0.401306		5.57542	-0.368118		5.57895	1.26171		5.57478	-0.491667		5.5775	-0.390625		5.57815	-0.322082		5.57728	-0.517368		5.57727	-0.629902
	5.58478	-0.401306		5.58208	-0.37117		5.58562	1.25964		5.58145	-0.485659		5.58417	-0.394058		5.58481	-0.322082		5.58395	-0.516891		5.58393	-0.628471
	5.59145	-0.39978		5.58875	-0.374603		5.59228	1.25726		5.58812	-0.480652		5.59083	-0.397873		5.59148	-0.320857		5.59062	-0.518322		5.5906	-0.626564
	5.59812	-0.399017		5.59542	-0.378036		5.59895	1.25456		5.59478	-0.479317		5.5975	-0.400543		5.59815	-0.320245		5.59728	-0.519276		5.59727	-0.624657
	5.60478	-0.398636		5.60208	-0.381851		5.60562	1.25217		5.60145	-0.481319		5.60417	-0.402069		5.60481	-0.319939		5.60395	-0.521183		5.60393	-0.623226
	5.61145	-0.400162		5.60875	-0.384903		5.61228	1.25027		5.60812	-0.484324		5.61083	-0.403214		5.61148	-0.321164		5.61062	-0.524521		5.6106	-0.622273
	5.61812	-0.402451		5.61542	-0.38681		5.61895	1.2482		5.61478	-0.488329		5.6175	-0.402451		5.61815	-0.323001		5.61728	-0.526428		5.61727	-0.623226
	5.62478	-0.403976		5.62208	-0.386429		5.62562	1.24613		5.62145	-0.493002		5.62417	-0.400543		5.62481	-0.324225		5.62395	-0.526905		5.62393	-0.627041
	5.63145	-0.405502		5.62875	-0.386047		5.63228	1.24407		5.62812	-0.498676		5.63083	-0.39978		5.63148	-0.32545		5.63062	-0.527382		5.6306	-0.629902
	5.63812	-0.40741		5.63542	-0.38681		5.63895	1.242		5.63478	-0.503349		5.6375	-0.400925		5.63815	-0.326981		5.63728	-0.526428		5.63727	-0.631809
	5.64478	-0.409317		5.64208	-0.387955		5.64562	1.23914		5.64145	-0.507021		5.64417	-0.403214		5.64481	-0.328511		5.64395	-0.52309		5.64393	-0.632286
	5.65145	-0.41008		5.64875	-0.388336		5.65228	1.23453		5.64812	-0.50869		5.65083	-0.405121		5.65148	-0.329124		5.65062	-0.518322		5.6506	-0.631809
	5.65812	-0.410461		5.65542	-0.389862		5.65895	1.22913		5.65478	-0.509024		5.6575	-0.405884		5.65815	-0.32943		5.65728	-0.514507		5.65727	-0.629902
	5.66478	-0.411987		5.66208	-0.393677		5.66562	1.22436		5.66145	-0.509358		5.66417	-0.404739		5.66481	-0.330654		5.66395	-0.512123		5.66393	-0.627518
	5.67145	-0.413132		5.66875	-0.398254		5.67228	1.22102		5.66812	-0.510025		5.67083	-0.403214		5.67148	-0.331573		5.67062	-0.510693		5.6706	-0.628471
	5.67812	-0.412369		5.67542	-0.400162		5.67895	1.21832		5.67478	-0.510693		5.6775	-0.400162		5.67815	-0.330961		5.67728	-0.511646		5.67727	-0.632286
	5.68478	-0.410843		5.68208	-0.399399		5.68562	1.21578		5.68145	-0.510025		5.68417	-0.396347		5.68481	-0.329736		5.68395	-0.515461		5.68393	-0.637054
	5.69145	-0.409317		5.68875	-0.398254		5.69228	1.21339		5.68812	-0.509024		5.69083	-0.393295		5.69148	-0.328511		5.69062	-0.519752		5.6906	-0.639915
	5.69812	-0.407791		5.69542	-0.39711		5.69895	1.21085		5.69478	-0.509358		5.6975	-0.392914		5.69815	-0.327287		5.69728	-0.524998		5.69727	-0.641346
	5.70478	-0.405121		5.70208	-0.39444		5.70562	1.20751		5.70145	-0.51136		5.70417	-0.395203		5.70481	-0.325144		5.70395	-0.53072		5.70393	-0.641823
	5.71145	-0.402069		5.70875	-0.391006		5.71228	1.20274		5.70812	-0.513029		5.71083	-0.397491		5.71148	-0.322694		5.71062	-0.535011		5.7106	-0.6423
	5.71812	-0.39978		5.71542	-0.388718		5.71895	1.19813		5.71478	-0.513363		5.7175	-0.399399		5.71815	-0.320857		5.71728	-0.535011		5.71727	-0.64373
	5.72478	-0.398636		5.72208	-0.389099		5.72562	1.19368		5.72145	-0.513363		5.72417	-0.401306		5.72481	-0.319939		5.72395	-0.533581		5.72393	-0.645161
	5.73145	-0.39978		5.72875	-0.391006		5.73228	1.18939		5.72812	-0.513363		5.73083	-0.403214		5.73148	-0.320857		5.73062	-0.533104		5.7306	-0.648022
	5.73812	-0.401306		5.73542	-0.392532		5.73895	1.18542		5.73478	-0.512695		5.7375	-0.404358		5.73815	-0.322082		5.73728	-0.533581		5.73727	-0.654221
	5.74478	-0.402069		5.74208	-0.392914		5.74562	1.18128		5.74145	-0.511026		5.74417	-0.404739		5.74481	-0.322694		5.74395	-0.532627		5.74393	-0.659943
	5.75145	-0.402832		5.74875	-0.391769		5.75228	1.17715		5.74812	-0.510025		5.75083	-0.404739		5.75148	-0.323307		5.75062	-0.53072		5.7506	-0.662804
	5.75812	-0.405121		5.75542	-0.391006		5.75895	1.17302		5.75478	-0.510359		5.7575	-0.406647		5.75815	-0.325144		5.75728	-0.53072		5.75727	-0.660896
	5.76478	-0.408936		5.76208	-0.390244		5.76562	1.16952		5.76145	-0.512362		5.76417	-0.408173		5.76481	-0.328205		5.76395	-0.533104		5.76393	-0.656128
	5.77145	-0.413513		5.76875	-0.388718		5.77228	1.16762		5.76812	-0.513697		5.77083	-0.409699		5.77148	-0.331879		5.77062	-0.536442		5.7706	-0.651836
	5.77812	-0.418472		5.77542	-0.386047		5.77895	1.16634		5.77478	-0.513697		5.7775	-0.409317		5.77815	-0.335859		5.77728	-0.537872		5.77727	-0.646591
	5.78478	-0.422287		5.78208	-0.383759		5.78562	1.16475		5.78145	-0.512695		5.78417	-0.40741		5.78481	-0.338921		5.78395	-0.538349		5.78393	-0.6423
	5.79145	-0.424194		5.78875	-0.382233		5.79228	1.16205		5.78812	-0.512362		5.79083	-0.405502		5.79148	-0.340451		5.79062	-0.538826		5.7906	-0.638485
	5.79812	-0.423813		5.79542	-0.381851		5.79895	1.15808		5.79478	-0.51403		5.7975	-0.403214		5.79815	-0.340145		5.79728	-0.538826		5.79727	-0.638008
	5.80478	-0.420761		5.80208	-0.382233		5.80562	1.15331		5.80145	-0.515699		5.80417	-0.402451		5.80481	-0.337696		5.80395	-0.538349		5.80393	-0.638485
	5.81145	-0.416565		5.80875	-0.383759		5.81228	1.14743		5.80812	-0.517368		5.81083	-0.403214		5.81148	-0.334328		5.81062	-0.535965		5.8106	-0.638485
	5.81812	-0.411987		5.81542	-0.385666		5.81895	1.14107		5.81478	-0.517702		5.8175	-0.405121		5.81815	-0.330654		5.81728	-0.535965		5.81727	-0.638008
	5.82478	-0.408173		5.82208	-0.388718		5.82562	1.13455		5.82145	-0.517702		5.82417	-0.408173		5.82481	-0.327593		5.82395	-0.536442		5.82393	-0.638962
	5.83145	-0.404739		5.82875	-0.392151		5.83228	1.12883		5.82812	-0.515032		5.83083	-0.411606		5.83148	-0.324838		5.83062	-0.536919		5.8306	-0.640392
	5.83812	-0.402832		5.83542	-0.396728		5.83895	1.12375		5.83478	-0.509358		5.8375	-0.414658		5.83815	-0.323307		5.83728	-0.537396		5.83727	-0.640392
	5.84478	-0.402832		5.84208	-0.401688		5.84562	1.1185		5.84145	-0.502348		5.84417	-0.416183		5.84481	-0.323307		5.84395	-0.536442		5.84393	-0.640392
	5.85145	-0.404358		5.84875	-0.405121		5.85228	1.1131		5.84812	-0.497007		5.85083	-0.415802		5.85148	-0.324531		5.85062	-0.536919		5.8506	-0.64373
	5.85812	-0.406647		5.85542	-0.407791		5.85895	1.10769		5.85478	-0.494337		5.8575	-0.415039		5.85815	-0.326368		5.85728	-0.536442		5.85727	-0.648975
	5.86478	-0.409317		5.86208	-0.408554		5.86562	1.10229		5.86145	-0.494671		5.86417	-0.414276		5.86481	-0.328511		5.86395	-0.535965		5.86393	-0.654221
	5.87145	-0.413513		5.86875	-0.407791		5.87228	1.09736		5.86812	-0.497341		5.87083	-0.413513		5.87148	-0.331879		5.87062	-0.535488		5.8706	-0.658512
	5.87812	-0.418091		5.87542	-0.405121		5.87895	1.09291		5.87478	-0.501347		5.8775	-0.41275		5.87815	-0.335553		5.87728	-0.535488		5.87727	-0.662804
	5.88478	-0.420761		5.88208	-0.400925		5.88562	1.08941		5.88145	-0.504351		5.88417	-0.412369		5.88481	-0.337696		5.88395	-0.536442		5.88393	-0.664711
	5.89145	-0.420761		5.88875	-0.396728		5.89228	1.08639		5.88812	-0.50602		5.89083	-0.41275		5.89148	-0.337696		5.89062	-0.535965		5.8906	-0.661373
	5.89812	-0.417709		5.89542	-0.392532		5.89895	1.08353		5.89478	-0.508022		5.8975	-0.411987		5.89815	-0.335247		5.89728	-0.535011		5.89727	-0.654221
	5.90478	-0.415039		5.90208	-0.391388		5.90562	1.08067		5.90145	-0.510025		5.90417	-0.411224		5.90481	-0.333104		5.90395	-0.534535		5.90393	-0.646114
	5.91145	-0.411606		5.90875	-0.391769		5.91228	1.07797		5.90812	-0.510359		5.91083	-0.411224		5.91148	-0.330348		5.91062	-0.535011		5.9106	-0.639439
	5.91812	-0.409317		5.91542	-0.392151		5.91895	1.07463		5.91478	-0.510359		5.9175	-0.411224		5.91815	-0.328511		5.91728	-0.535488		5.91727	-0.635147
	5.92478	-0.408173		5.92208	-0.390244		5.92562	1.07082		5.92145	-0.511694		5.92417	-0.411987		5.92481	-0.327593		5.92395	-0.536442		5.92393	-0.63324
	5.93145	-0.409699		5.92875	-0.387955		5.93228	1.06684		5.92812	-0.516033		5.93083	-0.413513		5.93148	-0.328817		5.93062	-0.538826		5.9306	-0.635624
	5.93812	-0.411987		5.93542	-0.38681		5.93895	1.06287		5.93478	-0.518703		5.9375	-0.415802		5.93815	-0.330654		5.93728	-0.541687		5.93727	-0.638962
	5.94478	-0.414276		5.94208	-0.387192		5.94562	1.05794		5.94145	-0.518036		5.94417	-0.415421		5.94481	-0.332491		5.94395	-0.542641		5.94393	-0.6423
	5.95145	-0.415802		5.94875	-0.389481		5.95228	1.05238		5.94812	-0.514698		5.95083	-0.41275		5.95148	-0.333716		5.95062	-0.541687		5.9506	-0.644207
	5.95812	-0.416565		5.95542	-0.391769		5.95895	1.04666		5.95478	-0.51136		5.9575	-0.408936		5.95815	-0.334328		5.95728	-0.541687		5.95727	-0.645637
	5.96478	-0.414658		5.96208	-0.39444		5.96562	1.04189		5.96145	-0.509024		5.96417	-0.404739		5.96481	-0.332798		5.96395	-0.54121		5.96393	-0.647068
	5.97145	-0.410461		5.96875	-0.396347		5.97228	1.03728		5.96812	-0.506353		5.97083	-0.400925		5.97148	-0.32943		5.97062	-0.53978		5.9706	-0.649929
	5.97812	-0.405502		5.97542	-0.39711		5.97895	1.03299		5.97478	-0.505352		5.9775	-0.39711		5.97815	-0.32545		5.97728	-0.537872		5.97727	-0.65279
	5.98478	-0.402451		5.98208	-0.396347		5.98562	1.02917		5.98145	-0.508022		5.98417	-0.396347		5.98481	-0.323001		5.98395	-0.537872		5.98393	-0.655174
	5.99145	-0.402832		5.98875	-0.393677		5.99228	1.0252		5.98812	-0.51403		5.99083	-0.399399		5.99148	-0.323307		5.99062	-0.539303		5.9906	-0.657558
	5.99812	-0.405121		5.99542	-0.391769		5.99895	1.02107		5.99478	-0.519705		5.9975	-0.403595		5.99815	-0.325144		5.99728	-0.540733		5.99727	-0.66042
	6.00478	-0.409317		6.00208	-0.391388		6.00562	1.01566		6.00145	-0.523043		6.00417	-0.406647		6.00481	-0.328511		6.00395	-0.542641		6.00393	-0.663757
	6.01145	-0.413513		6.00875	-0.391006		6.01228	1.00915		6.00812	-0.52371		6.01083	-0.40741		6.01148	-0.331879		6.01062	-0.545979		6.0106	-0.664711
	6.01812	-0.416183		6.01542	-0.389862		6.01895	1.00263		6.01478	-0.522375		6.0175	-0.408936		6.01815	-0.334022		6.01728	-0.548363		6.01727	-0.664711
	6.02478	-0.416946		6.02208	-0.389862		6.02562	0.996749		6.02145	-0.517702		6.02417	-0.410461		6.02481	-0.334634		6.02395	-0.548363		6.02393	-0.664234
	6.03145	-0.415421		6.02875	-0.389862		6.03228	0.991821		6.02812	-0.51136		6.03083	-0.410843		6.03148	-0.33341		6.03062	-0.547409		6.0306	-0.664711
	6.03812	-0.413132		6.03542	-0.391006		6.03895	0.987689		6.03478	-0.507021		6.0375	-0.409317		6.03815	-0.331573		6.03728	-0.546932		6.03727	-0.664234
	6.04478	-0.410843		6.04208	-0.392532		6.04562	0.98451		6.04145	-0.506687		6.04417	-0.408554		6.04481	-0.329736		6.04395	-0.546932		6.04393	-0.664234
	6.05145	-0.409699		6.04875	-0.396347		6.05228	0.981967		6.04812	-0.506687		6.05083	-0.410843		6.05148	-0.328817		6.05062	-0.546932		6.0506	-0.666618
	6.05812	-0.411987		6.05542	-0.39978		6.05895	0.978788		6.05478	-0.50602		6.0575	-0.413895		6.05815	-0.330654		6.05728	-0.547886		6.05727	-0.670433
	6.06478	-0.415039		6.06208	-0.402451		6.06562	0.975132		6.06145	-0.506353		6.06417	-0.415802		6.06481	-0.333104		6.06395	-0.549793		6.06393	-0.674248
	6.07145	-0.416946		6.06875	-0.403214		6.07228	0.970205		6.06812	-0.507355		6.07083	-0.414658		6.07148	-0.334634		6.07062	-0.552654		6.0706	-0.675201
	6.07812	-0.416946		6.07542	-0.401306		6.07895	0.964324		6.07478	-0.508356		6.0775	-0.41275		6.07815	-0.334634		6.07728	-0.556469		6.07727	-0.674248
	6.08478	-0.417709		6.08208	-0.397491		6.08562	0.957807		6.08145	-0.506353		6.08417	-0.412369		6.08481	-0.335247		6.08395	-0.561714		6.08393	-0.669956
	6.09145	-0.418091		6.08875	-0.392532		6.09228	0.950495		6.08812	-0.504351		6.09083	-0.41275		6.09148	-0.335553		6.09062	-0.565052		6.0906	-0.664711
	6.09812	-0.417328		6.09542	-0.390244		6.09895	0.943343		6.09478	-0.504017		6.0975	-0.413895		6.09815	-0.334941		6.09728	-0.566482		6.09727	-0.66042
	6.10478	-0.417709		6.10208	-0.389481		6.10562	0.936031		6.10145	-0.505352		6.10417	-0.415039		6.10481	-0.335247		6.10395	-0.565529		6.10393	-0.657082
	6.11145	-0.418472		6.10875	-0.389481		6.11228	0.929038		6.10812	-0.507021		6.11083	-0.417328		6.11148	-0.335859		6.11062	-0.561714		6.1106	-0.65279
	6.11812	-0.418854		6.11542	-0.390244		6.11895	0.922521		6.11478	-0.508022		6.1175	-0.419617		6.11815	-0.336165		6.11728	-0.553131		6.11727	-0.648975
	6.12478	-0.418091		6.12208	-0.392151		6.12562	0.916481		6.12145	-0.509691		6.12417	-0.420761		6.12481	-0.335553		6.12395	-0.54121		6.12393	-0.648022
	6.13145	-0.416946		6.12875	-0.394821		6.13228	0.910759		6.12812	-0.51136		6.13083	-0.419235		6.13148	-0.334634		6.13062	-0.528812		6.1306	-0.648975
	6.13812	-0.416565		6.13542	-0.396347		6.13895	0.905196		6.13478	-0.512695		6.1375	-0.416565		6.13815	-0.334328		6.13728	-0.520229		6.13727	-0.648975
	6.14478	-0.416183		6.14208	-0.397491		6.14562	0.900428		6.14145	-0.51403		6.14417	-0.413513		6.14481	-0.334022		6.14395	-0.518799		6.14393	-0.649929
	6.15145	-0.416183		6.14875	-0.398636		6.15228	0.896613		6.14812	-0.514698		6.15083	-0.413513		6.15148	-0.334022		6.15062	-0.522137		6.1506	-0.654221
	6.15812	-0.418091		6.15542	-0.400162		6.15895	0.893116		6.15478	-0.515032		6.1575	-0.416183		6.15815	-0.335553		6.15728	-0.528336		6.15727	-0.659466
	6.16478	-0.421143		6.16208	-0.402069		6.16562	0.889142		6.16145	-0.515032		6.16417	-0.417709		6.16481	-0.338002		6.16395	-0.535488		6.16393	-0.662327
	6.17145	-0.423813		6.16875	-0.402832		6.17228	0.88501		6.16812	-0.515366		6.17083	-0.418472		6.17148	-0.340145		6.17062	-0.543118		6.1706	-0.662327
	6.17812	-0.424194		6.17542	-0.402451		6.17895	0.881354		6.17478	-0.515032		6.1775	-0.419998		6.17815	-0.340451		6.17728	-0.549793		6.17727	-0.661373
	6.18478	-0.423813		6.18208	-0.400162		6.18562	0.877698		6.18145	-0.513363		6.18417	-0.423431		6.18481	-0.340145		6.18395	-0.552177		6.18393	-0.66042
	6.19145	-0.422669		6.18875	-0.397491		6.19228	0.873248		6.18812	-0.512028		6.19083	-0.425339		6.19148	-0.339227		6.19062	-0.553131		6.1906	-0.658989
	6.19812	-0.419617		6.19542	-0.394821		6.19895	0.868638		6.19478	-0.51136		6.1975	-0.426483		6.19815	-0.336778		6.19728	-0.554085		6.19727	-0.657082
	6.20478	-0.416183		6.20208	-0.394058		6.20562	0.864347		6.20145	-0.511694		6.20417	-0.427628		6.20481	-0.334022		6.20395	-0.554562		6.20393	-0.657082
	6.21145	-0.414276		6.20875	-0.39444		6.21228	0.860373		6.20812	-0.51136		6.21083	-0.428009		6.21148	-0.332491		6.21062	-0.553608		6.2106	-0.658989
	6.21812	-0.416183		6.21542	-0.394821		6.21895	0.855764		6.21478	-0.51136		6.2175	-0.42572		6.21815	-0.334022		6.21728	-0.552177		6.21727	-0.662327
	6.22478	-0.418854		6.22208	-0.395203		6.22562	0.850677		6.22145	-0.511026		6.22417	-0.420761		6.22481	-0.336165		6.22395	-0.551701		6.22393	-0.664711
	6.23145	-0.420761		6.22875	-0.395584		6.23228	0.845114		6.22812	-0.510359		6.23083	-0.416946		6.23148	-0.337696		6.23062	-0.552654		6.2306	-0.665188
	6.23812	-0.421905		6.23542	-0.396728		6.23895	0.839233		6.23478	-0.509691		6.2375	-0.415421		6.23815	-0.338614		6.23728	-0.552177		6.23727	-0.664711
	6.24478	-0.42305		6.24208	-0.397491		6.24562	0.833352		6.24145	-0.509024		6.24417	-0.415802		6.24481	-0.339533		6.24395	-0.551701		6.24393	-0.664234
	6.25145	-0.422287		6.24875	-0.39711		6.25228	0.827789		6.24812	-0.508356		6.25083	-0.417709		6.25148	-0.338921		6.25062	-0.550747		6.2506	-0.663757
	6.25812	-0.418091		6.25542	-0.397873		6.25895	0.823498		6.25478	-0.508022		6.2575	-0.420761		6.25815	-0.335553		6.25728	-0.549793		6.25727	-0.662804
	6.26478	-0.413895		6.26208	-0.400162		6.26562	0.820955		6.26145	-0.509358		6.26417	-0.42305		6.26481	-0.332185		6.26395	-0.54884		6.26393	-0.662804
	6.27145	-0.413132		6.26875	-0.405502		6.27228	0.818729		6.26812	-0.512028		6.27083	-0.424957		6.27148	-0.331573		6.27062	-0.548363		6.2706	-0.664234
	6.27812	-0.415802		6.27542	-0.411606		6.27895	0.816504		6.27478	-0.513029		6.2775	-0.426483		6.27815	-0.333716		6.27728	-0.55027		6.27727	-0.667095
	6.28478	-0.418091		6.28208	-0.415039		6.28562	0.81412		6.28145	-0.513697		6.28417	-0.428009		6.28481	-0.335553		6.28395	-0.555515		6.28393	-0.668526
	6.29145	-0.419617		6.28875	-0.415039		6.29228	0.811418		6.28812	-0.515032		6.29083	-0.428391		6.29148	-0.336778		6.29062	-0.563145		6.2906	-0.667572
	6.29812	-0.42038		6.29542	-0.413132		6.29895	0.807921		6.29478	-0.517368		6.2975	-0.428391		6.29815	-0.33739		6.29728	-0.569344		6.29727	-0.665188
	6.30478	-0.421524		6.30208	-0.410843		6.30562	0.803312		6.30145	-0.519037		6.30417	-0.429535		6.30481	-0.338308		6.30395	-0.571251		6.30393	-0.664234
	6.31145	-0.420761		6.30875	-0.407028		6.31228	0.798702		6.30812	-0.520706		6.31083	-0.428391		6.31148	-0.337696		6.31062	-0.571251		6.3106	-0.662804
	6.31812	-0.418472		6.31542	-0.402069		6.31895	0.795205		6.31478	-0.523377		6.3175	-0.424576		6.31815	-0.335859		6.31728	-0.568867		6.31727	-0.66042
	6.32478	-0.418091		6.32208	-0.399399		6.32562	0.79155		6.32145	-0.526381		6.32417	-0.418472		6.32481	-0.335553		6.32395	-0.566482		6.32393	-0.658512
	6.33145	-0.419617		6.32875	-0.400925		6.33228	0.787099		6.32812	-0.527716		6.33083	-0.413895		6.33148	-0.336778		6.33062	-0.562191		6.3306	-0.658989
	6.33812	-0.421143		6.33542	-0.405884		6.33895	0.782331		6.33478	-0.527382		6.3375	-0.411224		6.33815	-0.338002		6.33728	-0.558376		6.33727	-0.66185
	6.34478	-0.419998		6.34208	-0.41008		6.34562	0.778039		6.34145	-0.526381		6.34417	-0.408554		6.34481	-0.337084		6.34395	-0.558376		6.34393	-0.664711
	6.35145	-0.418472		6.34875	-0.412369		6.35228	0.773907		6.34812	-0.525045		6.35083	-0.40741		6.35148	-0.335859		6.35062	-0.56076		6.3506	-0.668526
	6.35812	-0.418472		6.35542	-0.411606		6.35895	0.769456		6.35478	-0.522041		6.3575	-0.408173		6.35815	-0.335859		6.35728	-0.562668		6.35727	-0.673294
	6.36478	-0.418472		6.36208	-0.410461		6.36562	0.765324		6.36145	-0.51837		6.36417	-0.41008		6.36481	-0.335859		6.36395	-0.562668		6.36393	-0.678062
	6.37145	-0.419235		6.36875	-0.409699		6.37228	0.762304		6.36812	-0.515032		6.37083	-0.410461		6.37148	-0.336471		6.37062	-0.562668		6.3706	-0.67997
	6.37812	-0.421524		6.37542	-0.410461		6.37895	0.759761		6.37478	-0.513697		6.3775	-0.411987		6.37815	-0.338308		6.37728	-0.563621		6.37727	-0.680447
	6.38478	-0.424957		6.38208	-0.412369		6.38562	0.757058		6.38145	-0.513363		6.38417	-0.416183		6.38481	-0.341064		6.38395	-0.562191		6.38393	-0.678539
	6.39145	-0.427628		6.38875	-0.415039		6.39228	0.754833		6.38812	-0.512695		6.39083	-0.42038		6.39148	-0.343207		6.39062	-0.558853		6.3906	-0.675201
	6.39812	-0.429153		6.39542	-0.418091		6.39895	0.753403		6.39478	-0.511694		6.3975	-0.422669		6.39815	-0.344431		6.39728	-0.556946		6.39727	-0.672817
	6.40478	-0.430679		6.40208	-0.419998		6.40562	0.751972		6.40145	-0.510359		6.40417	-0.421143		6.40481	-0.345656		6.40395	-0.556469		6.40393	-0.672817
	6.41145	-0.430679		6.40875	-0.419617		6.41228	0.749906		6.40812	-0.509024		6.41083	-0.418091		6.41148	-0.345656		6.41062	-0.555515		6.4106	-0.674725
	6.41812	-0.430298		6.41542	-0.417328		6.41895	0.747522		6.41478	-0.507688		6.4175	-0.413895		6.41815	-0.34535		6.41728	-0.551701		6.41727	-0.675678
	6.42478	-0.429916		6.42208	-0.414658		6.42562	0.744343		6.42145	-0.507021		6.42417	-0.40741		6.42481	-0.345044		6.42395	-0.546932		6.42393	-0.676632
	6.43145	-0.429153		6.42875	-0.413132		6.43228	0.740846		6.42812	-0.506353		6.43083	-0.401688		6.43148	-0.344431		6.43062	-0.544071		6.4306	-0.679493
	6.43812	-0.428009		6.43542	-0.412369		6.43895	0.736872		6.43478	-0.506353		6.4375	-0.39978		6.43815	-0.343513		6.43728	-0.542641		6.43727	-0.682831
	6.44478	-0.42572		6.44208	-0.413132		6.44562	0.733376		6.44145	-0.50869		6.44417	-0.403595		6.44481	-0.341676		6.44395	-0.541687		6.44393	-0.684261
	6.45145	-0.424576		6.44875	-0.412369		6.45228	0.730515		6.44812	-0.513029		6.45083	-0.409699		6.45148	-0.340757		6.45062	-0.54121		6.4506	-0.682831
	6.45812	-0.42305		6.45542	-0.412369		6.45895	0.728448		6.45478	-0.518036		6.4575	-0.416183		6.45815	-0.339533		6.45728	-0.541687		6.45727	-0.680924
	6.46478	-0.420761		6.46208	-0.414276		6.46562	0.727336		6.46145	-0.522375		6.46417	-0.422669		6.46481	-0.337696		6.46395	-0.544548		6.46393	-0.678062
	6.47145	-0.417709		6.46875	-0.417709		6.47228	0.727018		6.46812	-0.527382		6.47083	-0.427246		6.47148	-0.335247		6.47062	-0.546455		6.4706	-0.673771
	6.47812	-0.416183		6.47542	-0.419998		6.47895	0.7267		6.47478	-0.531721		6.4775	-0.428772		6.47815	-0.334022		6.47728	-0.545979		6.47727	-0.666618
	6.48478	-0.415421		6.48208	-0.421524		6.48562	0.725746		6.48145	-0.53339		6.48417	-0.427246		6.48481	-0.33341		6.48395	-0.544071		6.48393	-0.658512
	6.49145	-0.414658		6.48875	-0.422669		6.49228	0.724951		6.48812	-0.531387		6.49083	-0.424576		6.49148	-0.332798		6.49062	-0.543118		6.4906	-0.652313
	6.49812	-0.415421		6.49542	-0.422287		6.49895	0.724316		6.49478	-0.526714		6.4975	-0.422669		6.49815	-0.33341		6.49728	-0.545979		6.49727	-0.650406
	6.50478	-0.418854		6.50208	-0.417328		6.50562	0.723521		6.50145	-0.520706		6.50417	-0.422669		6.50481	-0.336165		6.50395	-0.549793		6.50393	-0.653267
	6.51145	-0.422669		6.50875	-0.411606		6.51228	0.723362		6.50812	-0.514698		6.51083	-0.424576		6.51148	-0.339227		6.51062	-0.554562		6.5106	-0.657082
	6.51812	-0.424576		6.51542	-0.40741		6.51895	0.723362		6.51478	-0.511694		6.5175	-0.426483		6.51815	-0.340757		6.51728	-0.560284		6.51727	-0.660896
	6.52478	-0.425339		6.52208	-0.406647		6.52562	0.723521		6.52145	-0.511694		6.52417	-0.427628		6.52481	-0.34137		6.52395	-0.565529		6.52393	-0.665188
	6.53145	-0.42572		6.52875	-0.406647		6.53228	0.722567		6.52812	-0.514698		6.53083	-0.428772		6.53148	-0.341676		6.53062	-0.566959		6.5306	-0.67091
	6.53812	-0.426102		6.53542	-0.404739		6.53895	0.721137		6.53478	-0.517702		6.5375	-0.429535		6.53815	-0.341982		6.53728	-0.565052		6.53727	-0.676155
	6.54478	-0.423431		6.54208	-0.403595		6.54562	0.720024		6.54145	-0.520372		6.54417	-0.429153		6.54481	-0.339839		6.54395	-0.562191		6.54393	-0.678062
	6.55145	-0.418854		6.54875	-0.404739		6.55228	0.71907		6.54812	-0.522709		6.55083	-0.425339		6.55148	-0.336165		6.55062	-0.559807		6.5506	-0.676632
	6.55812	-0.415802		6.55542	-0.405884		6.55895	0.718753		6.55478	-0.524044		6.5575	-0.421143		6.55815	-0.333716		6.55728	-0.556469		6.55727	-0.675678
	6.56478	-0.413895		6.56208	-0.405121		6.56562	0.71907		6.56145	-0.525045		6.56417	-0.419617		6.56481	-0.332185		6.56395	-0.552177		6.56393	-0.675678
	6.57145	-0.411606		6.56875	-0.402832		6.57228	0.72066		6.56812	-0.526714		6.57083	-0.417328		6.57148	-0.330348		6.57062	-0.551224		6.5706	-0.675678
	6.57812	-0.409317		6.57542	-0.402069		6.57895	0.723044		6.57478	-0.529718		6.5775	-0.413513		6.57815	-0.328511		6.57728	-0.551701		6.57727	-0.674725
	6.58478	-0.409699		6.58208	-0.403595		6.58562	0.724951		6.58145	-0.532722		6.58417	-0.408173		6.58481	-0.328817		6.58395	-0.552654		6.58393	-0.674725
	6.59145	-0.413513		6.58875	-0.405884		6.59228	0.726064		6.58812	-0.533724		6.59083	-0.405121		6.59148	-0.331879		6.59062	-0.552177		6.5906	-0.678062
	6.59812	-0.416183		6.59542	-0.40741		6.59895	0.727177		6.59478	-0.532389		6.5975	-0.404358		6.59815	-0.334022		6.59728	-0.551224		6.59727	-0.682354
	6.60478	-0.417709		6.60208	-0.408554		6.60562	0.728607		6.60145	-0.528717		6.60417	-0.405502		6.60481	-0.335247		6.60395	-0.551224		6.60393	-0.683785
	6.61145	-0.419998		6.60875	-0.410843		6.61228	0.729561		6.60812	-0.524044		6.61083	-0.408936		6.61148	-0.337084		6.61062	-0.550747		6.6106	-0.682354
	6.61812	-0.424194		6.61542	-0.415039		6.61895	0.730197		6.61478	-0.520706		6.6175	-0.414658		6.61815	-0.340451		6.61728	-0.549316		6.61727	-0.681877
	6.62478	-0.426865		6.62208	-0.418472		6.62562	0.731627		6.62145	-0.519371		6.62417	-0.419998		6.62481	-0.342595		6.62395	-0.547886		6.62393	-0.682354
	6.63145	-0.428391		6.62875	-0.418472		6.63228	0.733852		6.62812	-0.519705		6.63083	-0.424957		6.63148	-0.343819		6.63062	-0.545502		6.6306	-0.681877
	6.63812	-0.429153		6.63542	-0.416183		6.63895	0.736078		6.63478	-0.522041		6.6375	-0.428009		6.63815	-0.344431		6.63728	-0.543118		6.63727	-0.6814
	6.64478	-0.430298		6.64208	-0.415039		6.64562	0.737508		6.64145	-0.524712		6.64417	-0.429153		6.64481	-0.34535		6.64395	-0.541687		6.64393	-0.683308
	6.65145	-0.429916		6.64875	-0.415039		6.65228	0.739574		6.64812	-0.526381		6.65083	-0.428391		6.65148	-0.345044		6.65062	-0.543118		6.6506	-0.686646
	6.65812	-0.429535		6.65542	-0.415421		6.65895	0.742277		6.65478	-0.526381		6.6575	-0.42572		6.65815	-0.344737		6.65728	-0.544548		6.65727	-0.687122
	6.66478	-0.430679		6.66208	-0.414276		6.66562	0.745138		6.66145	-0.526381		6.66417	-0.424576		6.66481	-0.345656		6.66395	-0.544548		6.66393	-0.683785
	6.67145	-0.432587		6.66875	-0.413513		6.67228	0.74784		6.66812	-0.526047		6.67083	-0.42572		6.67148	-0.347187		6.67062	-0.545502		6.6706	-0.680447
	6.67812	-0.434494		6.67542	-0.413513		6.67895	0.750542		6.67478	-0.525713		6.6775	-0.428009		6.67815	-0.348718		6.67728	-0.550747		6.67727	-0.679016
	6.68478	-0.435638		6.68208	-0.414276		6.68562	0.75388		6.68145	-0.526047		6.68417	-0.430298		6.68481	-0.349636		6.68395	-0.558853		6.68393	-0.678539
	6.69145	-0.435257		6.68875	-0.414658		6.69228	0.757058		6.68812	-0.527716		6.69083	-0.432587		6.69148	-0.34933		6.69062	-0.566959		6.6906	-0.677586
	6.69812	-0.435638		6.69542	-0.413895		6.69895	0.760714		6.69478	-0.529718		6.6975	-0.434876		6.69815	-0.349636		6.69728	-0.572681		6.69727	-0.676632
	6.70478	-0.435638		6.70208	-0.414658		6.70562	0.764052		6.70145	-0.532389		6.70417	-0.435638		6.70481	-0.349636		6.70395	-0.57745		6.70393	-0.677109
	6.71145	-0.435257		6.70875	-0.415421		6.71228	0.766913		6.70812	-0.535726		6.71083	-0.432968		6.71148	-0.34933		6.71062	-0.57888		6.7106	-0.678062
	6.71812	-0.435257		6.71542	-0.415802		6.71895	0.769456		6.71478	-0.538731		6.7175	-0.429916		6.71815	-0.34933		6.71728	-0.576019		6.71727	-0.678062
	6.72478	-0.43602		6.72208	-0.414276		6.72562	0.772317		6.72145	-0.539398		6.72417	-0.427628		6.72481	-0.349942		6.72395	-0.569344		6.72393	-0.678062
	6.73145	-0.435257		6.72875	-0.412369		6.73228	0.775973		6.72812	-0.537396		6.73083	-0.426483		6.73148	-0.34933		6.73062	-0.564098		6.7306	-0.679493
	6.73812	-0.431442		6.73542	-0.410843		6.73895	0.779788		6.73478	-0.534391		6.7375	-0.42572		6.73815	-0.346268		6.73728	-0.561714		6.73727	-0.682354
	6.74478	-0.426483		6.74208	-0.408554		6.74562	0.784238		6.74145	-0.530052		6.74417	-0.425339		6.74481	-0.342288		6.74395	-0.559807		6.74393	-0.685692
	6.75145	-0.424194		6.74875	-0.40741		6.75228	0.78996		6.74812	-0.525045		6.75083	-0.424194		6.75148	-0.340451		6.75062	-0.555992		6.7506	-0.687599
	6.75812	-0.422669		6.75542	-0.406647		6.75895	0.796795		6.75478	-0.52104		6.7575	-0.42305		6.75815	-0.339227		6.75728	-0.550747		6.75727	-0.688553
	6.76478	-0.420761		6.76208	-0.407791		6.76562	0.80363		6.76145	-0.520706		6.76417	-0.420761		6.76481	-0.337696		6.76395	-0.547409		6.76393	-0.688553
	6.77145	-0.419617		6.76875	-0.408554		6.77228	0.810305		6.76812	-0.523377		6.77083	-0.418472		6.77148	-0.336778		6.77062	-0.545979		6.7706	-0.687599
	6.77812	-0.422669		6.77542	-0.409317		6.77895	0.816981		6.77478	-0.526047		6.7775	-0.416183		6.77815	-0.339227		6.77728	-0.547886		6.77727	-0.685692
	6.78478	-0.428391		6.78208	-0.41008		6.78562	0.824451		6.78145	-0.527048		6.78417	-0.416183		6.78481	-0.343819		6.78395	-0.553131		6.78393	-0.685692
	6.79145	-0.430679		6.78875	-0.410843		6.79228	0.833035		6.78812	-0.527048		6.79083	-0.418472		6.79148	-0.345656		6.79062	-0.562668		6.7906	-0.686646
	6.79812	-0.430298		6.79542	-0.411224		6.79895	0.842094		6.79478	-0.527048		6.7975	-0.42038		6.79815	-0.34535		6.79728	-0.574112		6.79727	-0.687599
	6.80478	-0.428772		6.80208	-0.410461		6.80562	0.851472		6.80145	-0.526047		6.80417	-0.422287		6.80481	-0.344125		6.80395	-0.581264		6.80393	-0.688076
	6.81145	-0.428009		6.80875	-0.409317		6.81228	0.861009		6.80812	-0.523377		6.81083	-0.42305		6.81148	-0.343513		6.81062	-0.582218		6.8106	-0.688553
	6.81812	-0.425339		6.81542	-0.408173		6.81895	0.870546		6.81478	-0.52104		6.8175	-0.42305		6.81815	-0.34137		6.81728	-0.577927		6.81727	-0.69046
	6.82478	-0.422287		6.82208	-0.408173		6.82562	0.87897		6.82145	-0.522041		6.82417	-0.421905		6.82481	-0.338921		6.82395	-0.572681		6.82393	-0.690937
	6.83145	-0.421905		6.82875	-0.408173		6.83228	0.885804		6.82812	-0.52371		6.83083	-0.419998		6.83148	-0.338614		6.83062	-0.567913		6.8306	-0.69046
	6.83812	-0.424576		6.83542	-0.408173		6.83895	0.892639		6.83478	-0.524378		6.8375	-0.419235		6.83815	-0.340757		6.83728	-0.564098		6.83727	-0.688076
	6.84478	-0.429153		6.84208	-0.408173		6.84562	0.900745		6.84145	-0.523377		6.84417	-0.418472		6.84481	-0.344431		6.84395	-0.563621		6.84393	-0.686169
	6.85145	-0.432968		6.84875	-0.408554		6.85228	0.910441		6.84812	-0.524712		6.85083	-0.418854		6.85148	-0.347493		6.85062	-0.565529		6.8506	-0.683308
	6.85812	-0.436783		6.85542	-0.407791		6.85895	0.921249		6.85478	-0.528049		6.8575	-0.418854		6.85815	-0.350554		6.85728	-0.567913		6.85727	-0.680924
	6.86478	-0.43869		6.86208	-0.406647		6.86562	0.933011		6.86145	-0.53072		6.86417	-0.418091		6.86481	-0.352085		6.86395	-0.56839		6.86393	-0.679016
	6.87145	-0.439072		6.86875	-0.40741		6.87228	0.945091		6.86812	-0.531721		6.87083	-0.416183		6.87148	-0.352391		6.87062	-0.566959		6.8706	-0.678062
	6.87812	-0.438309		6.87542	-0.41008		6.87895	0.957171		6.87478	-0.532722		6.8775	-0.416183		6.87815	-0.351779		6.87728	-0.566482		6.87727	-0.679493
	6.88478	-0.437164		6.88208	-0.413132		6.88562	0.969092		6.88145	-0.53606		6.88417	-0.417709		6.88481	-0.350861		6.88395	-0.565529		6.88393	-0.680924
	6.89145	-0.436783		6.88875	-0.414658		6.89228	0.980377		6.88812	-0.539732		6.89083	-0.419617		6.89148	-0.350554		6.89062	-0.565529		6.8906	-0.680924
	6.89812	-0.437927		6.89542	-0.415802		6.89895	0.991662		6.89478	-0.542736		6.8975	-0.422669		6.89815	-0.351473		6.89728	-0.566959		6.89727	-0.680447
	6.90478	-0.438309		6.90208	-0.418091		6.90562	1.00374		6.90145	-0.54574		6.90417	-0.426865		6.90481	-0.351779		6.90395	-0.56839		6.90393	-0.6814
	6.91145	-0.436783		6.90875	-0.419998		6.91228	1.0163		6.90812	-0.54841		6.91083	-0.431824		6.91148	-0.350554		6.91062	-0.56982		6.9106	-0.681877
	6.91812	-0.43335		6.91542	-0.42038		6.91895	1.02901		6.91478	-0.549078		6.9175	-0.433731		6.91815	-0.347799		6.91728	-0.570774		6.91727	-0.680447
	6.92478	-0.430679		6.92208	-0.419998		6.92562	1.04173		6.92145	-0.546741		6.92417	-0.431824		6.92481	-0.345656		6.92395	-0.570774		6.92393	-0.679016
	6.93145	-0.428009		6.92875	-0.419617		6.93228	1.05445		6.92812	-0.543404		6.93083	-0.427628		6.93148	-0.343513		6.93062	-0.571728		6.9306	-0.680924
	6.93812	-0.423431		6.93542	-0.419235		6.93895	1.06684		6.93478	-0.5404		6.9375	-0.423431		6.93815	-0.339839		6.93728	-0.573158		6.93727	-0.685692
	6.94478	-0.419617		6.94208	-0.418472		6.94562	1.07892		6.94145	-0.538397		6.94417	-0.420761		6.94481	-0.336778		6.94395	-0.576019		6.94393	-0.688076
	6.95145	-0.418854		6.94875	-0.416946		6.95228	1.09196		6.94812	-0.537062		6.95083	-0.42038		6.95148	-0.336165		6.95062	-0.579834		6.9506	-0.690937
	6.95812	-0.419235		6.95542	-0.415802		6.95895	1.10547		6.95478	-0.537062		6.9575	-0.421143		6.95815	-0.336471		6.95728	-0.582218		6.95727	-0.692844
	6.96478	-0.419235		6.96208	-0.414658		6.96562	1.11914		6.96145	-0.538397		6.96417	-0.423813		6.96481	-0.336471		6.96395	-0.582695		6.96393	-0.693798
	6.97145	-0.419998		6.96875	-0.415039		6.97228	1.13265		6.96812	-0.538731		6.97083	-0.426865		6.97148	-0.337084		6.97062	-0.579834		6.9706	-0.691891
	6.97812	-0.42305		6.97542	-0.416565		6.97895	1.14663		6.97478	-0.536394		6.9775	-0.428772		6.97815	-0.339533		6.97728	-0.576019		6.97727	-0.689507
	6.98478	-0.426483		6.98208	-0.418854		6.98562	1.16126		6.98145	-0.533724		6.98417	-0.427628		6.98481	-0.342288		6.98395	-0.570774		6.98393	-0.689983
	6.99145	-0.429153		6.98875	-0.419617		6.99228	1.17588		6.98812	-0.532055		6.99083	-0.423813		6.99148	-0.344431		6.99062	-0.564575		6.9906	-0.692368
	6.99812	-0.432587		6.99542	-0.418472		6.99895	1.19082		6.99478	-0.532722		6.9975	-0.42038		6.99815	-0.347187		6.99728	-0.558853		6.99727	-0.696659
	7.00478	-0.436783		7.00208	-0.416946		7.00562	1.20687		7.00145	-0.533724		7.00417	-0.416183		7.00481	-0.350554		7.00395	-0.555038		7.00393	-0.700951
	7.01145	-0.438309		7.00875	-0.416565		7.01228	1.22388		7.00812	-0.535059		7.01083	-0.413132		7.01148	-0.351779		7.01062	-0.553608		7.0106	-0.704765
	7.01812	-0.435257		7.01542	-0.416565		7.01895	1.24168		7.01478	-0.537729		7.0175	-0.413132		7.01815	-0.34933		7.01728	-0.554085		7.01727	-0.706673
	7.02478	-0.429916		7.02208	-0.415039		7.02562	1.25949		7.02145	-0.541067		7.02417	-0.415802		7.02481	-0.345044		7.02395	-0.556946		7.02393	-0.705719
	7.03145	-0.425339		7.02875	-0.414658		7.03228	1.27745		7.02812	-0.544405		7.03083	-0.42038		7.03148	-0.34137		7.03062	-0.562668		7.0306	-0.703812
	7.03812	-0.422287		7.03542	-0.417328		7.03895	1.29557		7.03478	-0.546074		7.0375	-0.423813		7.03815	-0.338921		7.03728	-0.566959		7.03727	-0.702381
	7.04478	-0.421143		7.04208	-0.421143		7.04562	1.31337		7.04145	-0.546074		7.04417	-0.426483		7.04481	-0.338002		7.04395	-0.56839		7.04393	-0.700951
	7.05145	-0.422669		7.04875	-0.424194		7.05228	1.33117		7.04812	-0.546074		7.05083	-0.428009		7.05148	-0.339227		7.05062	-0.567913		7.0506	-0.701427
	7.05812	-0.427628		7.05542	-0.424957		7.05895	1.34929		7.05478	-0.545406		7.0575	-0.428009		7.05815	-0.343207		7.05728	-0.566959		7.05727	-0.701904
	7.06478	-0.434113		7.06208	-0.424194		7.06562	1.3682		7.06145	-0.546074		7.06417	-0.427628		7.06481	-0.348411		7.06395	-0.565052		7.06393	-0.703812
	7.07145	-0.439072		7.06875	-0.422287		7.07228	1.38776		7.06812	-0.547409		7.07083	-0.425339		7.07148	-0.352391		7.07062	-0.56076		7.0706	-0.707626
	7.07812	-0.442123		7.07542	-0.420761		7.07895	1.40746		7.07478	-0.549412		7.0775	-0.424194		7.07815	-0.354841		7.07728	-0.558376		7.07727	-0.710964
	7.08478	-0.444031		7.08208	-0.419998		7.08562	1.42733		7.08145	-0.551415		7.08417	-0.423813		7.08481	-0.356371		7.08395	-0.55933		7.08393	-0.712395
	7.09145	-0.445175		7.08875	-0.419998		7.09228	1.448		7.08812	-0.551748		7.09083	-0.423813		7.09148	-0.35729		7.09062	-0.560284		7.0906	-0.710964
	7.09812	-0.443649		7.09542	-0.421905		7.09895	1.46866		7.09478	-0.552416		7.0975	-0.421905		7.09815	-0.356065		7.09728	-0.561237		7.09727	-0.708103
	7.10478	-0.440979		7.10208	-0.42572		7.10562	1.489		7.10145	-0.552082		7.10417	-0.419617		7.10481	-0.353922		7.10395	-0.563621		7.10393	-0.702381
	7.11145	-0.437546		7.10875	-0.429535		7.11228	1.50919		7.10812	-0.550747		7.11083	-0.416183		7.11148	-0.351167		7.11062	-0.569344		7.1106	-0.694752
	7.11812	-0.434876		7.11542	-0.431061		7.11895	1.52969		7.11478	-0.550413		7.1175	-0.411987		7.11815	-0.349024		7.11728	-0.576496		7.11727	-0.686169
	7.12478	-0.432587		7.12208	-0.431442		7.12562	1.55067		7.12145	-0.551748		7.12417	-0.40741		7.12481	-0.347187		7.12395	-0.583172		7.12393	-0.682354
	7.13145	-0.429535		7.12875	-0.430679		7.13228	1.57102		7.12812	-0.554085		7.13083	-0.405884		7.13148	-0.344737		7.13062	-0.587463		7.1306	-0.682831
	7.13812	-0.427628		7.13542	-0.428391		7.13895	1.59168		7.13478	-0.554419		7.1375	-0.407028		7.13815	-0.343207		7.13728	-0.590801		7.13727	-0.685215
	7.14478	-0.426865		7.14208	-0.42572		7.14562	1.61266		7.14145	-0.55275		7.14417	-0.408936		7.14481	-0.342595		7.14395	-0.592232		7.14393	-0.687122
	7.15145	-0.428772		7.14875	-0.421524		7.15228	1.63428		7.14812	-0.550747		7.15083	-0.41275		7.15148	-0.344125		7.15062	-0.591755		7.1506	-0.689507
	7.15812	-0.431061		7.15542	-0.417709		7.15895	1.65637		7.15478	-0.548744		7.1575	-0.419617		7.15815	-0.345962		7.15728	-0.588894		7.15727	-0.692844
	7.16478	-0.432968		7.16208	-0.413895		7.16562	1.67878		7.16145	-0.546741		7.16417	-0.427246		7.16481	-0.347493		7.16395	-0.584125		7.16393	-0.694275
	7.17145	-0.432205		7.16875	-0.411987		7.17228	1.70151		7.16812	-0.544739		7.17083	-0.431824		7.17148	-0.346881		7.17062	-0.582695		7.1706	-0.691891
	7.17812	-0.429916		7.17542	-0.413132		7.17895	1.72377		7.17478	-0.544405		7.1775	-0.432205		7.17815	-0.345044		7.17728	-0.584602		7.17727	-0.689507
	7.18478	-0.427628		7.18208	-0.416183		7.18562	1.74586		7.18145	-0.545406		7.18417	-0.431061		7.18481	-0.343207		7.18395	-0.586986		7.18393	-0.689983
	7.19145	-0.423431		7.18875	-0.420761		7.19228	1.76795		7.18812	-0.545073		7.19083	-0.429153		7.19148	-0.339839		7.19062	-0.584602		7.1906	-0.693321
	7.19812	-0.419235		7.19542	-0.424576		7.19895	1.78989		7.19478	-0.544739		7.1975	-0.426483		7.19815	-0.336471		7.19728	-0.581741		7.19727	-0.695229
	7.20478	-0.417709		7.20208	-0.427246		7.20562	1.8123		7.20145	-0.544071		7.20417	-0.422669		7.20481	-0.335247		7.20395	-0.579834		7.20393	-0.695705
	7.21145	-0.418854		7.20875	-0.426483		7.21228	1.83582		7.20812	-0.543737		7.21083	-0.42038		7.21148	-0.336165		7.21062	-0.576019		7.2106	-0.69809
	7.21812	-0.421143		7.21542	-0.424194		7.21895	1.86046		7.21478	-0.543404		7.2175	-0.421143		7.21815	-0.338002		7.21728	-0.56982		7.21727	-0.701427
	7.22478	-0.422669		7.22208	-0.421524		7.22562	1.88573		7.22145	-0.543404		7.22417	-0.424194		7.22481	-0.339227		7.22395	-0.562668		7.22393	-0.703812
	7.23145	-0.426102		7.22875	-0.419235		7.23228	1.91069		7.22812	-0.543404		7.23083	-0.428772		7.23148	-0.341982		7.23062	-0.559807		7.2306	-0.703812
	7.23812	-0.430298		7.23542	-0.417709		7.23895	1.93548		7.23478	-0.543404		7.2375	-0.432968		7.23815	-0.34535		7.23728	-0.56076		7.23727	-0.702381
	7.24478	-0.432205		7.24208	-0.417709		7.24562	1.96044		7.24145	-0.543737		7.24417	-0.436401		7.24481	-0.346881		7.24395	-0.565052		7.24393	-0.700951
	7.25145	-0.431824		7.24875	-0.419998		7.25228	1.98507		7.24812	-0.544071		7.25083	-0.43869		7.25148	-0.346575		7.25062	-0.571251		7.2506	-0.699997
	7.25812	-0.432587		7.25542	-0.422287		7.25895	2.00907		7.25478	-0.544071		7.2575	-0.440216		7.25815	-0.347187		7.25728	-0.576973		7.25727	-0.697136
	7.26478	-0.43602		7.26208	-0.421143		7.26562	2.0326		7.26145	-0.543737		7.26417	-0.440216		7.26481	-0.349942		7.26395	-0.581741		7.26393	-0.692844
	7.27145	-0.437927		7.26875	-0.417709		7.27228	2.05612		7.26812	-0.544071		7.27083	-0.438309		7.27148	-0.351473		7.27062	-0.584125		7.2706	-0.689983
	7.27812	-0.437164		7.27542	-0.414658		7.27895	2.07917		7.27478	-0.544405		7.2775	-0.435257		7.27815	-0.350861		7.27728	-0.584125		7.27727	-0.690937
	7.28478	-0.437164		7.28208	-0.412369		7.28562	2.10206		7.28145	-0.543737		7.28417	-0.432205		7.28481	-0.350861		7.28395	-0.581264		7.28393	-0.694752
	7.29145	-0.440216		7.28875	-0.408554		7.29228	2.12526		7.28812	-0.544071		7.29083	-0.428009		7.29148	-0.35331		7.29062	-0.578403		7.2906	-0.697136
	7.29812	-0.444412		7.29542	-0.403214		7.29895	2.14926		7.29478	-0.54574		7.2975	-0.423813		7.29815	-0.356678		7.29728	-0.577927		7.29727	-0.69809
	7.30478	-0.445938		7.30208	-0.400162		7.30562	2.1739		7.30145	-0.548077		7.30417	-0.420761		7.30481	-0.357902		7.30395	-0.580311		7.30393	-0.699997
	7.31145	-0.445175		7.30875	-0.400543		7.31228	2.19933		7.30812	-0.548744		7.31083	-0.420761		7.31148	-0.35729		7.31062	-0.584125		7.3106	-0.704288
	7.31812	-0.442886		7.31542	-0.403214		7.31895	2.22524		7.31478	-0.54841		7.3175	-0.422287		7.31815	-0.355453		7.31728	-0.585079		7.31727	-0.706673
	7.32478	-0.440597		7.32208	-0.406647		7.32562	2.25115		7.32145	-0.548077		7.32417	-0.423431		7.32481	-0.353616		7.32395	-0.584125		7.32393	-0.707149
	7.33145	-0.437927		7.32875	-0.41008		7.33228	2.2769		7.32812	-0.549078		7.33083	-0.423431		7.33148	-0.351473		7.33062	-0.583172		7.3306	-0.705719
	7.33812	-0.434494		7.33542	-0.413513		7.33895	2.30233		7.33478	-0.550747		7.3375	-0.424957		7.33815	-0.348718		7.33728	-0.582695		7.33727	-0.705242
	7.34478	-0.431442		7.34208	-0.415802		7.34562	2.32697		7.34145	-0.551081		7.34417	-0.426483		7.34481	-0.346268		7.34395	-0.582218		7.34393	-0.704765
	7.35145	-0.431824		7.34875	-0.415421		7.35228	2.35081		7.34812	-0.549412		7.35083	-0.427246		7.35148	-0.346575		7.35062	-0.583172		7.3506	-0.702381
	7.35812	-0.434494		7.35542	-0.414658		7.35895	2.37417		7.35478	-0.547409		7.3575	-0.427246		7.35815	-0.348718		7.35728	-0.585079		7.35727	-0.700474
	7.36478	-0.437546		7.36208	-0.414276		7.36562	2.39754		7.36145	-0.546408		7.36417	-0.427246		7.36481	-0.351167		7.36395	-0.58794		7.36393	-0.698566
	7.37145	-0.439835		7.36875	-0.415421		7.37228	2.42074		7.36812	-0.544739		7.37083	-0.428772		7.37148	-0.353004		7.37062	-0.589848		7.3706	-0.69809
	7.37812	-0.442505		7.37542	-0.417709		7.37895	2.44411		7.37478	-0.542402		7.3775	-0.430679		7.37815	-0.355147		7.37728	-0.589848		7.37727	-0.69809
	7.38478	-0.443649		7.38208	-0.421905		7.38562	2.46795		7.38145	-0.540733		7.38417	-0.431824		7.38481	-0.356065		7.38395	-0.588894		7.38393	-0.698566
	7.39145	-0.443268		7.38875	-0.428009		7.39228	2.49211		7.38812	-0.540733		7.39083	-0.432205		7.39148	-0.355759		7.39062	-0.586986		7.3906	-0.698566
	7.39812	-0.443268		7.39542	-0.43335		7.39895	2.51579		7.39478	-0.542068		7.3975	-0.432587		7.39815	-0.355759		7.39728	-0.586033		7.39727	-0.698566
	7.40478	-0.441742		7.40208	-0.43602		7.40562	2.53932		7.40145	-0.542736		7.40417	-0.432968		7.40481	-0.354534		7.40395	-0.585556		7.40393	-0.699997
	7.41145	-0.439835		7.40875	-0.43602		7.41228	2.56284		7.40812	-0.542402		7.41083	-0.433731		7.41148	-0.353004		7.41062	-0.58651		7.4106	-0.701904
	7.41812	-0.436401		7.41542	-0.435257		7.41895	2.58636		7.41478	-0.542068		7.4175	-0.434494		7.41815	-0.350248		7.41728	-0.586986		7.41727	-0.702858
	7.42478	-0.432587		7.42208	-0.433731		7.42562	2.60973		7.42145	-0.543404		7.42417	-0.434876		7.42481	-0.347187		7.42395	-0.587463		7.42393	-0.702381
	7.43145	-0.427246		7.42875	-0.432205		7.43228	2.63309		7.42812	-0.547075		7.43083	-0.434494		7.43148	-0.342901		7.43062	-0.588894		7.4306	-0.700951
	7.43812	-0.421905		7.43542	-0.429153		7.43895	2.65694		7.43478	-0.552416		7.4375	-0.433731		7.43815	-0.338614		7.43728	-0.592232		7.43727	-0.69952
	7.44478	-0.419617		7.44208	-0.425339		7.44562	2.68046		7.44145	-0.557423		7.44417	-0.433731		7.44481	-0.336778		7.44395	-0.596046		7.44393	-0.697136
	7.45145	-0.419617		7.44875	-0.420761		7.45228	2.70303		7.44812	-0.560093		7.45083	-0.433731		7.45148	-0.336778		7.45062	-0.596523		7.4506	-0.694752
	7.45812	-0.421143		7.45542	-0.417709		7.45895	2.72401		7.45478	-0.559425		7.4575	-0.43335		7.45815	-0.338002		7.45728	-0.594139		7.45727	-0.693798
	7.46478	-0.423813		7.46208	-0.416565		7.46562	2.74436		7.46145	-0.556087		7.46417	-0.432587		7.46481	-0.340145		7.46395	-0.591755		7.46393	-0.697136
	7.47145	-0.429535		7.46875	-0.416183		7.47228	2.76486		7.46812	-0.550413		7.47083	-0.432968		7.47148	-0.344737		7.47062	-0.590324		7.4706	-0.701904
	7.47812	-0.434113		7.47542	-0.416183		7.47895	2.78536		7.47478	-0.544405		7.4775	-0.434113		7.47815	-0.348411		7.47728	-0.58794		7.47727	-0.704765
	7.48478	-0.435257		7.48208	-0.417709		7.48562	2.80619		7.48145	-0.5404		7.48417	-0.434876		7.48481	-0.34933		7.48395	-0.585079		7.48393	-0.702858
	7.49145	-0.434494		7.48875	-0.421905		7.49228	2.82669		7.48812	-0.539064		7.49083	-0.434876		7.49148	-0.348718		7.49062	-0.584125		7.4906	-0.698566
	7.49812	-0.434494		7.49542	-0.426483		7.49895	2.84783		7.49478	-0.539732		7.4975	-0.434876		7.49815	-0.348718		7.49728	-0.585079		7.49727	-0.696659
	7.50478	-0.435638		7.50208	-0.428391		7.50562	2.86929		7.50145	-0.541067		7.50417	-0.434876		7.50481	-0.349636		7.50395	-0.585556		7.50393	-0.696659
	7.51145	-0.435257		7.50875	-0.427628		7.51228	2.88979		7.50812	-0.543404		7.51083	-0.434494		7.51148	-0.34933		7.51062	-0.585079		7.5106	-0.696659
	7.51812	-0.434494		7.51542	-0.426483		7.51895	2.90918		7.51478	-0.547075		7.5175	-0.434876		7.51815	-0.348718		7.51728	-0.585079		7.51727	-0.697136
	7.52478	-0.434876		7.52208	-0.425339		7.52562	2.92778		7.52145	-0.550079		7.52417	-0.435638		7.52481	-0.349024		7.52395	-0.58794		7.52393	-0.701904
	7.53145	-0.436401		7.52875	-0.423813		7.53228	2.94717		7.52812	-0.551081		7.53083	-0.437164		7.53148	-0.350248		7.53062	-0.591278		7.5306	-0.710487
	7.53812	-0.436783		7.53542	-0.422287		7.53895	2.96672		7.53478	-0.551415		7.5375	-0.438309		7.53815	-0.350554		7.53728	-0.594139		7.53727	-0.716686
	7.54478	-0.437164		7.54208	-0.422669		7.54562	2.98532		7.54145	-0.551748		7.54417	-0.439072		7.54481	-0.350861		7.54395	-0.596523		7.54393	-0.717163
	7.55145	-0.43869		7.54875	-0.424576		7.55228	3.00344		7.54812	-0.552082		7.55083	-0.438309		7.55148	-0.352085		7.55062	-0.597477		7.5506	-0.715256
	7.55812	-0.442123		7.55542	-0.427628		7.55895	3.02172		7.55478	-0.550747		7.5575	-0.436401		7.55815	-0.354841		7.55728	-0.597954		7.55727	-0.715733
	7.56478	-0.445557		7.56208	-0.429916		7.56562	3.03984		7.56145	-0.547743		7.56417	-0.434876		7.56481	-0.357596		7.56395	-0.596046		7.56393	-0.718117
	7.57145	-0.448608		7.56875	-0.429916		7.57228	3.05716		7.56812	-0.545406		7.57083	-0.433731		7.57148	-0.360045		7.57062	-0.593185		7.5706	-0.718594
	7.57812	-0.450516		7.57542	-0.428391		7.57895	3.07337		7.57478	-0.544405		7.5775	-0.432587		7.57815	-0.361576		7.57728	-0.590324		7.57727	-0.718117
	7.58478	-0.451279		7.58208	-0.425339		7.58562	3.08927		7.58145	-0.544739		7.58417	-0.431442		7.58481	-0.362188		7.58395	-0.589848		7.58393	-0.717163
	7.59145	-0.451279		7.58875	-0.423813		7.59228	3.10516		7.58812	-0.54574		7.59083	-0.432205		7.59148	-0.362188		7.59062	-0.592232		7.5906	-0.715256
	7.59812	-0.450516		7.59542	-0.422287		7.59895	3.12058		7.59478	-0.547409		7.5975	-0.435257		7.59815	-0.361576		7.59728	-0.594139		7.59727	-0.712872
	7.60478	-0.450134		7.60208	-0.421905		7.60562	3.13568		7.60145	-0.549746		7.60417	-0.437164		7.60481	-0.36127		7.60395	-0.59557		7.60393	-0.710487
	7.61145	-0.449371		7.60875	-0.423431		7.61228	3.15015		7.60812	-0.551748		7.61083	-0.438309		7.61148	-0.360658		7.61062	-0.595093		7.6106	-0.70858
	7.61812	-0.448608		7.61542	-0.42572		7.61895	3.16445		7.61478	-0.553417		7.6175	-0.43869		7.61815	-0.360045		7.61728	-0.592709		7.61727	-0.70858
	7.62478	-0.447846		7.62208	-0.427246		7.62562	3.17828		7.62145	-0.554419		7.62417	-0.439072		7.62481	-0.359433		7.62395	-0.590324		7.62393	-0.711441
	7.63145	-0.447082		7.62875	-0.426483		7.63228	3.19179		7.62812	-0.55542		7.63083	-0.437927		7.63148	-0.358821		7.63062	-0.588417		7.6306	-0.716209
	7.63812	-0.446701		7.63542	-0.42572		7.63895	3.20482		7.63478	-0.556087		7.6375	-0.43602		7.63815	-0.358515		7.63728	-0.588417		7.63727	-0.718594
	7.64478	-0.445938		7.64208	-0.425339		7.64562	3.21722		7.64145	-0.556421		7.64417	-0.436401		7.64481	-0.357902		7.64395	-0.588894		7.64393	-0.71907
	7.65145	-0.445557		7.64875	-0.424957		7.65228	3.22914		7.64812	-0.555754		7.65083	-0.439072		7.65148	-0.357596		7.65062	-0.590324		7.6506	-0.720501
	7.65812	-0.444412		7.65542	-0.42572		7.65895	3.24027		7.65478	-0.553751		7.6575	-0.442886		7.65815	-0.356678		7.65728	-0.593185		7.65727	-0.720501
	7.66478	-0.443268		7.66208	-0.428009		7.66562	3.25012		7.66145	-0.550747		7.66417	-0.445938		7.66481	-0.355759		7.66395	-0.595093		7.66393	-0.71907
	7.67145	-0.442123		7.66875	-0.430679		7.67228	3.25966		7.66812	-0.546074		7.67083	-0.447846		7.67148	-0.354841		7.67062	-0.594616		7.6706	-0.718117
	7.67812	-0.439453		7.67542	-0.431442		7.67895	3.2692		7.67478	-0.541735		7.6775	-0.448608		7.67815	-0.352698		7.67728	-0.591755		7.67727	-0.720501
	7.68478	-0.436783		7.68208	-0.432587		7.68562	3.2781		7.68145	-0.539732		7.68417	-0.448227		7.68481	-0.350554		7.68395	-0.589371		7.68393	-0.725746
	7.69145	-0.436401		7.68875	-0.434494		7.69228	3.28636		7.68812	-0.540066		7.69083	-0.446701		7.69148	-0.350248		7.69062	-0.589848		7.6906	-0.730038
	7.69812	-0.439072		7.69542	-0.43602		7.69895	3.29447		7.69478	-0.541735		7.6975	-0.445175		7.69815	-0.352391		7.69728	-0.592709		7.69727	-0.733375
	7.70478	-0.442123		7.70208	-0.437164		7.70562	3.30353		7.70145	-0.542736		7.70417	-0.442505		7.70481	-0.354841		7.70395	-0.597		7.70393	-0.734329
	7.71145	-0.445175		7.70875	-0.43869		7.71228	3.31291		7.70812	-0.544071		7.71083	-0.440216		7.71148	-0.35729		7.71062	-0.599861		7.7106	-0.733375
	7.71812	-0.447846		7.71542	-0.439835		7.71895	3.32197		7.71478	-0.545073		7.7175	-0.439072		7.71815	-0.359433		7.71728	-0.601292		7.71727	-0.729561
	7.72478	-0.450897		7.72208	-0.439453		7.72562	3.33134		7.72145	-0.54574		7.72417	-0.43869		7.72481	-0.361882		7.72395	-0.601769		7.72393	-0.725269
	7.73145	-0.453568		7.72875	-0.437164		7.73228	3.3404		7.72812	-0.544739		7.73083	-0.439072		7.73148	-0.364025		7.73062	-0.600815		7.7306	-0.720978
	7.73812	-0.45433		7.73542	-0.433731		7.73895	3.34867		7.73478	-0.54307		7.7375	-0.436783		7.73815	-0.364638		7.73728	-0.598908		7.73727	-0.71764
	7.74478	-0.455475		7.74208	-0.428391		7.74562	3.35534		7.74145	-0.54307		7.74417	-0.434876		7.74481	-0.365556		7.74395	-0.597		7.74393	-0.714779
	7.75145	-0.458527		7.74875	-0.42305		7.75228	3.36075		7.74812	-0.545073		7.75083	-0.432968		7.75148	-0.368005		7.75062	-0.597		7.7506	-0.712872
	7.75812	-0.46196		7.75542	-0.42038		7.75895	3.36472		7.75478	-0.548077		7.7575	-0.431824		7.75815	-0.370761		7.75728	-0.598431		7.75727	-0.713348
	7.76478	-0.465012		7.76208	-0.419998		7.76562	3.36774		7.76145	-0.551081		7.76417	-0.430298		7.76481	-0.37321		7.76395	-0.600815		7.76393	-0.713825
	7.77145	-0.466537		7.76875	-0.420761		7.77228	3.37044		7.76812	-0.553751		7.77083	-0.428772		7.77148	-0.374435		7.77062	-0.602245		7.7706	-0.716686
	7.77812	-0.467682		7.77542	-0.423431		7.77895	3.37394		7.77478	-0.55542		7.7775	-0.430679		7.77815	-0.375353		7.77728	-0.601292		7.77727	-0.720024
	7.78478	-0.466537		7.78208	-0.427628		7.78562	3.37776		7.78145	-0.555086		7.78417	-0.434113		7.78481	-0.374435		7.78395	-0.597954		7.78393	-0.725269
	7.79145	-0.462341		7.78875	-0.431061		7.79228	3.38157		7.78812	-0.553417		7.79083	-0.438309		7.79148	-0.371067		7.79062	-0.59557		7.7906	-0.730038
	7.79812	-0.457382		7.79542	-0.432205		7.79895	3.38491		7.79478	-0.552416		7.7975	-0.440597		7.79815	-0.367087		7.79728	-0.595093		7.79727	-0.734329
	7.80478	-0.453186		7.80208	-0.432587		7.80562	3.38729		7.80145	-0.552082		7.80417	-0.442505		7.80481	-0.363719		7.80395	-0.596046		7.80393	-0.736713
	7.81145	-0.449753		7.80875	-0.433731		7.81228	3.3892		7.80812	-0.553751		7.81083	-0.443649		7.81148	-0.360964		7.81062	-0.598431		7.8106	-0.736237
	7.81812	-0.447846		7.81542	-0.434876		7.81895	3.39095		7.81478	-0.555754		7.8175	-0.442886		7.81815	-0.359433		7.81728	-0.602245		7.81727	-0.731945
	7.82478	-0.448227		7.82208	-0.434876		7.82562	3.39286		7.82145	-0.55809		7.82417	-0.440597		7.82481	-0.359739		7.82395	-0.60606		7.82393	-0.727177
	7.83145	-0.450134		7.82875	-0.434113		7.83228	3.39429		7.82812	-0.560093		7.83083	-0.439453		7.83148	-0.36127		7.83062	-0.607014		7.8306	-0.723362
	7.83812	-0.452423		7.83542	-0.432587		7.83895	3.3954		7.83478	-0.560427		7.8375	-0.440979		7.83815	-0.363107		7.83728	-0.60463		7.83727	-0.721931
	7.84478	-0.453568		7.84208	-0.431061		7.84562	3.39635		7.84145	-0.559759		7.84417	-0.442505		7.84481	-0.364025		7.84395	-0.600338		7.84393	-0.720501
	7.85145	-0.453568		7.84875	-0.428391		7.85228	3.39683		7.84812	-0.558758		7.85083	-0.442123		7.85148	-0.364025		7.85062	-0.595093		7.8506	-0.720024
	7.85812	-0.452805		7.85542	-0.42572		7.85895	3.39651		7.85478	-0.558424		7.8575	-0.442123		7.85815	-0.363413		7.85728	-0.588417		7.85727	-0.720978
	7.86478	-0.452042		7.86208	-0.423431		7.86562	3.39476		7.86145	-0.559092		7.86417	-0.442505		7.86481	-0.362801		7.86395	-0.581741		7.86393	-0.723362
	7.87145	-0.45166		7.86875	-0.424576		7.87228	3.3927		7.86812	-0.558758		7.87083	-0.440597		7.87148	-0.362494		7.87062	-0.576973		7.8706	-0.723839
	7.87812	-0.450134		7.87542	-0.426865		7.87895	3.39095		7.87478	-0.557423		7.8775	-0.435257		7.87815	-0.36127		7.87728	-0.573635		7.87727	-0.721455
	7.88478	-0.448227		7.88208	-0.428009		7.88562	3.38872		7.88145	-0.555086		7.88417	-0.430298		7.88481	-0.359739		7.88395	-0.572681		7.88393	-0.718117
	7.89145	-0.445938		7.88875	-0.428391		7.89228	3.38554		7.88812	-0.552416		7.89083	-0.427628		7.89148	-0.357902		7.89062	-0.572681		7.8906	-0.715256
	7.89812	-0.444031		7.89542	-0.429153		7.89895	3.38062		7.89478	-0.549412		7.8975	-0.426483		7.89815	-0.356371		7.89728	-0.574589		7.89727	-0.713348
	7.90478	-0.443268		7.90208	-0.430679		7.90562	3.37458		7.90145	-0.547075		7.90417	-0.426102		7.90481	-0.355759		7.90395	-0.576019		7.90393	-0.711918
	7.91145	-0.442505		7.90875	-0.429916		7.91228	3.3687		7.90812	-0.546074		7.91083	-0.426102		7.91148	-0.355147		7.91062	-0.578403		7.9106	-0.710964
	7.91812	-0.440979		7.91542	-0.426865		7.91895	3.36377		7.91478	-0.545406		7.9175	-0.427628		7.91815	-0.353922		7.91728	-0.582218		7.91727	-0.710964
	7.92478	-0.439453		7.92208	-0.423431		7.92562	3.35964		7.92145	-0.544405		7.92417	-0.429153		7.92481	-0.352698		7.92395	-0.586986		7.92393	-0.712395
	7.93145	-0.439453		7.92875	-0.419998		7.93228	3.35598		7.92812	-0.544071		7.93083	-0.431442		7.93148	-0.352698		7.93062	-0.592232		7.9306	-0.712872
	7.93812	-0.440597		7.93542	-0.415421		7.93895	3.35248		7.93478	-0.543737		7.9375	-0.432587		7.93815	-0.353616		7.93728	-0.59557		7.93727	-0.713348
	7.94478	-0.440597		7.94208	-0.410461		7.94562	3.34899		7.94145	-0.544071		7.94417	-0.432587		7.94481	-0.353616		7.94395	-0.596046		7.94393	-0.714779
	7.95145	-0.440597		7.94875	-0.407791		7.95228	3.34454		7.94812	-0.545406		7.95083	-0.432205		7.95148	-0.353616		7.95062	-0.593662		7.9506	-0.718117
	7.95812	-0.442123		7.95542	-0.408936		7.95895	3.33802		7.95478	-0.548744		7.9575	-0.431824		7.95815	-0.354841		7.95728	-0.589848		7.95727	-0.722408
	7.96478	-0.444412		7.96208	-0.411987		7.96562	3.32975		7.96145	-0.552082		7.96417	-0.430679		7.96481	-0.356678		7.96395	-0.585556		7.96393	-0.725746
	7.97145	-0.445938		7.96875	-0.416565		7.97228	3.32165		7.96812	-0.555086		7.97083	-0.427246		7.97148	-0.357902		7.97062	-0.582695		7.9706	-0.727653
	7.97812	-0.445175		7.97542	-0.422287		7.97895	3.3145		7.97478	-0.556421		7.9775	-0.424957		7.97815	-0.35729		7.97728	-0.582695		7.97727	-0.7267
	7.98478	-0.443268		7.98208	-0.426483		7.98562	3.30782		7.98145	-0.55542		7.98417	-0.424194		7.98481	-0.355759		7.98395	-0.585556		7.98393	-0.723839
	7.99145	-0.440979		7.98875	-0.427628		7.99228	3.30146		7.98812	-0.553417		7.99083	-0.425339		7.99148	-0.353922		7.99062	-0.589371		7.9906	-0.719547
	7.99812	-0.43869		7.99542	-0.424957		7.99895	3.29447		7.99478	-0.550747		7.9975	-0.426865		7.99815	-0.352085		7.99728	-0.592232		7.99727	-0.712872
	8.00478	-0.43869		8.00208	-0.421524		8.00562	3.28684		8.00145	-0.54841		8.00417	-0.426865		8.00481	-0.352085		8.00395	-0.592232		8.00393	-0.706673
	8.01145	-0.439835		8.00875	-0.417709		8.01228	3.27857		8.00812	-0.546741		8.01083	-0.427246		8.01148	-0.353004		8.01062	-0.590324		8.0106	-0.701427
	8.01812	-0.441742		8.01542	-0.413895		8.01895	3.26967		8.01478	-0.546074		8.0175	-0.427246		8.01815	-0.354534		8.01728	-0.588894		8.01727	-0.699043
	8.02478	-0.444412		8.02208	-0.411224		8.02562	3.25982		8.02145	-0.546741		8.02417	-0.428391		8.02481	-0.356678		8.02395	-0.58794		8.02393	-0.698566
	8.03145	-0.447082		8.02875	-0.410461		8.03228	3.24869		8.02812	-0.547409		8.03083	-0.429153		8.03148	-0.358821		8.03062	-0.587463		8.0306	-0.699043
	8.03812	-0.449753		8.03542	-0.411224		8.03895	3.23836		8.03478	-0.546741		8.0375	-0.429535		8.03815	-0.360964		8.03728	-0.58794		8.03727	-0.69952
	8.04478	-0.450134		8.04208	-0.41275		8.04562	3.22882		8.04145	-0.546741		8.04417	-0.429916		8.04481	-0.36127		8.04395	-0.588417		8.04393	-0.700951
	8.05145	-0.447846		8.04875	-0.414276		8.05228	3.21929		8.04812	-0.547409		8.05083	-0.429535		8.05148	-0.359433		8.05062	-0.58794		8.0506	-0.702381
	8.05812	-0.443268		8.05542	-0.415039		8.05895	3.20911		8.05478	-0.546741		8.0575	-0.429535		8.05815	-0.355759		8.05728	-0.585079		8.05727	-0.704288
	8.06478	-0.436783		8.06208	-0.415039		8.06562	3.19846		8.06145	-0.545406		8.06417	-0.428772		8.06481	-0.350554		8.06395	-0.582218		8.06393	-0.704765
	8.07145	-0.429916		8.06875	-0.413895		8.07228	3.18813		8.06812	-0.54574		8.07083	-0.428391		8.07148	-0.345044		8.07062	-0.582218		8.0706	-0.702381
	8.07812	-0.424576		8.07542	-0.411987		8.07895	3.17685		8.07478	-0.548744		8.0775	-0.428009		8.07815	-0.340757		8.07728	-0.582695		8.07727	-0.700474
	8.08478	-0.422287		8.08208	-0.41008		8.08562	3.16525		8.08145	-0.551415		8.08417	-0.427246		8.08481	-0.338921		8.08395	-0.584125		8.08393	-0.698566
	8.09145	-0.42305		8.08875	-0.407028		8.09228	3.15332		8.08812	-0.55275		8.09083	-0.427628		8.09148	-0.339533		8.09062	-0.586986		8.0906	-0.696659
	8.09812	-0.424576		8.09542	-0.403595		8.09895	3.14109		8.09478	-0.555086		8.0975	-0.427246		8.09815	-0.340757		8.09728	-0.589848		8.09727	-0.694275
	8.10478	-0.425339		8.10208	-0.400162		8.10562	3.12837		8.10145	-0.560093		8.10417	-0.424957		8.10481	-0.34137		8.10395	-0.588894		8.10393	-0.694752
	8.11145	-0.426865		8.10875	-0.396728		8.11228	3.11518		8.10812	-0.564098		8.11083	-0.421524		8.11148	-0.342595		8.11062	-0.582695		8.1106	-0.697136
	8.11812	-0.428772		8.11542	-0.394821		8.11895	3.10183		8.11478	-0.565434		8.1175	-0.418472		8.11815	-0.344125		8.11728	-0.574112		8.11727	-0.700474
	8.12478	-0.430298		8.12208	-0.394058		8.12562	3.08768		8.12145	-0.565767		8.12417	-0.416565		8.12481	-0.34535		8.12395	-0.566006		8.12393	-0.703812
	8.13145	-0.430298		8.12875	-0.395203		8.13228	3.07369		8.12812	-0.566769		8.13083	-0.415421		8.13148	-0.34535		8.13062	-0.558853		8.1306	-0.709534
	8.13812	-0.430298		8.13542	-0.398636		8.13895	3.06034		8.13478	-0.567436		8.1375	-0.415802		8.13815	-0.34535		8.13728	-0.555515		8.13727	-0.717163
	8.14478	-0.43335		8.14208	-0.402451		8.14562	3.04763		8.14145	-0.566769		8.14417	-0.419235		8.14481	-0.347799		8.14395	-0.554562		8.14393	-0.723839
	8.15145	-0.435638		8.14875	-0.405121		8.15228	3.03539		8.14812	-0.564766		8.15083	-0.422287		8.15148	-0.349636		8.15062	-0.557423		8.1506	-0.728607
	8.15812	-0.435638		8.15542	-0.406647		8.15895	3.02362		8.15478	-0.562763		8.1575	-0.424576		8.15815	-0.349636		8.15728	-0.561714		8.15727	-0.730991
	8.16478	-0.434876		8.16208	-0.407791		8.16562	3.01218		8.16145	-0.560093		8.16417	-0.42572		8.16481	-0.349024		8.16395	-0.565052		8.16393	-0.729084
	8.17145	-0.434113		8.16875	-0.408936		8.17228	3.0001		8.16812	-0.557423		8.17083	-0.425339		8.17148	-0.348411		8.17062	-0.564575		8.1706	-0.722885
	8.17812	-0.432968		8.17542	-0.407791		8.17895	2.98675		8.17478	-0.556087		8.1775	-0.422287		8.17815	-0.347493		8.17728	-0.564098		8.17727	-0.715256
	8.18478	-0.430298		8.18208	-0.407028		8.18562	2.97276		8.18145	-0.555754		8.18417	-0.418091		8.18481	-0.34535		8.18395	-0.566959		8.18393	-0.707626
	8.19145	-0.426865		8.18875	-0.408173		8.19228	2.95798		8.18812	-0.55542		8.19083	-0.414658		8.19148	-0.342595		8.19062	-0.572681		8.1906	-0.700474
	8.19812	-0.423431		8.19542	-0.411606		8.19895	2.9424		8.19478	-0.554085		8.1975	-0.414276		8.19815	-0.339839		8.19728	-0.57888		8.19727	-0.696659
	8.20478	-0.420761		8.20208	-0.414276		8.20562	2.92587		8.20145	-0.553417		8.20417	-0.415421		8.20481	-0.337696		8.20395	-0.584602		8.20393	-0.696659
	8.21145	-0.419617		8.20875	-0.415421		8.21228	2.90855		8.20812	-0.555086		8.21083	-0.417328		8.21148	-0.336778		8.21062	-0.590801		8.2106	-0.697613
	8.21812	-0.419617		8.21542	-0.416565		8.21895	2.89106		8.21478	-0.556421		8.2175	-0.419235		8.21815	-0.336778		8.21728	-0.594139		8.21727	-0.696659
	8.22478	-0.421524		8.22208	-0.416565		8.22562	2.87469		8.22145	-0.556087		8.22417	-0.419998		8.22481	-0.338308		8.22395	-0.592709		8.22393	-0.693798
	8.23145	-0.423813		8.22875	-0.415802		8.23228	2.85975		8.22812	-0.55542		8.23083	-0.419617		8.23148	-0.340145		8.23062	-0.58794		8.2306	-0.691414
	8.23812	-0.42572		8.23542	-0.415421		8.23895	2.84529		8.23478	-0.556421		8.2375	-0.417328		8.23815	-0.341676		8.23728	-0.583172		8.23727	-0.689983
	8.24478	-0.42572		8.24208	-0.416183		8.24562	2.83066		8.24145	-0.55809		8.24417	-0.414276		8.24481	-0.341676		8.24395	-0.581264		8.24393	-0.69046
	8.25145	-0.422287		8.24875	-0.417328		8.25228	2.81572		8.24812	-0.55809		8.25083	-0.410843		8.25148	-0.338921		8.25062	-0.581264		8.2506	-0.694275
	8.25812	-0.416946		8.25542	-0.417328		8.25895	2.79983		8.25478	-0.557089		8.2575	-0.408554		8.25815	-0.334634		8.25728	-0.582218		8.25727	-0.69952
	8.26478	-0.411606		8.26208	-0.417328		8.26562	2.78234		8.26145	-0.55809		8.26417	-0.406265		8.26481	-0.330348		8.26395	-0.583649		8.26393	-0.701904
	8.27145	-0.40741		8.26875	-0.417709		8.27228	2.76454		8.26812	-0.560093		8.27083	-0.404739		8.27148	-0.326981		8.27062	-0.586033		8.2706	-0.700951
	8.27812	-0.403976		8.27542	-0.418472		8.27895	2.74722		8.27478	-0.561428		8.2775	-0.403595		8.27815	-0.324225		8.27728	-0.586986		8.27727	-0.696659
	8.28478	-0.402832		8.28208	-0.417328		8.28562	2.73069		8.28145	-0.560093		8.28417	-0.402069		8.28481	-0.323307		8.28395	-0.585556		8.28393	-0.691414
	8.29145	-0.404358		8.28875	-0.415802		8.29228	2.71495		8.28812	-0.559092		8.29083	-0.400925		8.29148	-0.324531		8.29062	-0.582218		8.2906	-0.686646
	8.29812	-0.406647		8.29542	-0.415039		8.29895	2.69953		8.29478	-0.559092		8.2975	-0.39978		8.29815	-0.326368		8.29728	-0.57888		8.29727	-0.683785
	8.30478	-0.408936		8.30208	-0.415421		8.30562	2.68459		8.30145	-0.559425		8.30417	-0.39978		8.30481	-0.328205		8.30395	-0.575066		8.30393	-0.682831
	8.31145	-0.411606		8.30875	-0.415802		8.31228	2.66933		8.30812	-0.55809		8.31083	-0.399399		8.31148	-0.330348		8.31062	-0.572205		8.3106	-0.683308
	8.31812	-0.415039		8.31542	-0.414658		8.31895	2.65312		8.31478	-0.55542		8.3175	-0.39978		8.31815	-0.333104		8.31728	-0.56982		8.31727	-0.684261
	8.32478	-0.417709		8.32208	-0.41275		8.32562	2.63611		8.32145	-0.553083		8.32417	-0.400925		8.32481	-0.335247		8.32395	-0.56982		8.32393	-0.685215
	8.33145	-0.418854		8.32875	-0.411224		8.33228	2.6199		8.32812	-0.550747		8.33083	-0.402832		8.33148	-0.336165		8.33062	-0.570297		8.3306	-0.685692
	8.33812	-0.419235		8.33542	-0.409699		8.33895	2.60401		8.33478	-0.549412		8.3375	-0.406647		8.33815	-0.336471		8.33728	-0.56982		8.33727	-0.685215
	8.34478	-0.418472		8.34208	-0.40741		8.34562	2.58795		8.34145	-0.547409		8.34417	-0.411224		8.34481	-0.335859		8.34395	-0.568867		8.34393	-0.686169
	8.35145	-0.417328		8.34875	-0.404358		8.35228	2.57095		8.34812	-0.546074		8.35083	-0.414658		8.35148	-0.334941		8.35062	-0.566959		8.3506	-0.688553
	8.35812	-0.417328		8.35542	-0.402451		8.35895	2.55442		8.35478	-0.545406		8.3575	-0.415802		8.35815	-0.334941		8.35728	-0.564098		8.35727	-0.690937
	8.36478	-0.419235		8.36208	-0.400543		8.36562	2.53805		8.36145	-0.546074		8.36417	-0.415802		8.36481	-0.336471		8.36395	-0.561237		8.36393	-0.692368
	8.37145	-0.421905		8.36875	-0.398254		8.37228	2.52151		8.36812	-0.547075		8.37083	-0.414276		8.37148	-0.338614		8.37062	-0.558376		8.3706	-0.691414
	8.37812	-0.424957		8.37542	-0.39711		8.37895	2.50419		8.37478	-0.547743		8.3775	-0.409699		8.37815	-0.341064		8.37728	-0.557423		8.37727	-0.690937
	8.38478	-0.427628		8.38208	-0.398254		8.38562	2.48639		8.38145	-0.547409		8.38417	-0.403214		8.38481	-0.343207		8.38395	-0.555992		8.38393	-0.69046
	8.39145	-0.430298		8.38875	-0.401306		8.39228	2.46874		8.38812	-0.549078		8.39083	-0.398254		8.39148	-0.34535		8.39062	-0.556469		8.3906	-0.691414
	8.39812	-0.430679		8.39542	-0.403214		8.39895	2.45094		8.39478	-0.554752		8.3975	-0.395203		8.39815	-0.345656		8.39728	-0.557899		8.39727	-0.693321
	8.40478	-0.427628		8.40208	-0.404358		8.40562	2.43362		8.40145	-0.559425		8.40417	-0.393295		8.40481	-0.343207		8.40395	-0.557899		8.40393	-0.695229
	8.41145	-0.423813		8.40875	-0.405502		8.41228	2.41677		8.40812	-0.561428		8.41083	-0.391769		8.41148	-0.340145		8.41062	-0.555992		8.4106	-0.695705
	8.41812	-0.419617		8.41542	-0.405502		8.41895	2.40056		8.41478	-0.561428		8.4175	-0.391388		8.41815	-0.336778		8.41728	-0.552654		8.41727	-0.694752
	8.42478	-0.416183		8.42208	-0.403976		8.42562	2.38387		8.42145	-0.562096		8.42417	-0.392151		8.42481	-0.334022		8.42395	-0.552177		8.42393	-0.692368
	8.43145	-0.413132		8.42875	-0.401306		8.43228	2.36686		8.42812	-0.562429		8.43083	-0.392914		8.43148	-0.331573		8.43062	-0.551701		8.4306	-0.689507
	8.43812	-0.410461		8.43542	-0.398636		8.43895	2.34938		8.43478	-0.561094		8.4375	-0.391769		8.43815	-0.32943		8.43728	-0.55027		8.43727	-0.686169
	8.44478	-0.408173		8.44208	-0.39711		8.44562	2.33126		8.44145	-0.560427		8.44417	-0.390625		8.44481	-0.327593		8.44395	-0.547886		8.44393	-0.683785
	8.45145	-0.406265		8.44875	-0.395203		8.45228	2.31282		8.44812	-0.562096		8.45083	-0.390244		8.45148	-0.326062		8.45062	-0.545502		8.4506	-0.683785
	8.45812	-0.406265		8.45542	-0.394821		8.45895	2.29502		8.45478	-0.564766		8.4575	-0.390625		8.45815	-0.326062		8.45728	-0.544071		8.45727	-0.686646
	8.46478	-0.408173		8.46208	-0.395203		8.46562	2.27833		8.46145	-0.566101		8.46417	-0.392914		8.46481	-0.327593		8.46395	-0.542164		8.46393	-0.689507
	8.47145	-0.408936		8.46875	-0.395584		8.47228	2.26227		8.46812	-0.565767		8.47083	-0.395584		8.47148	-0.328205		8.47062	-0.540257		8.4706	-0.69046
	8.47812	-0.408936		8.47542	-0.39444		8.47895	2.24686		8.47478	-0.5651		8.4775	-0.397873		8.47815	-0.328205		8.47728	-0.540257		8.47727	-0.689983
	8.48478	-0.408936		8.48208	-0.392151		8.48562	2.23176		8.48145	-0.564766		8.48417	-0.399017		8.48481	-0.328205		8.48395	-0.543594		8.48393	-0.689507
	8.49145	-0.409317		8.48875	-0.392151		8.49228	2.21618		8.48812	-0.5651		8.49083	-0.39978		8.49148	-0.328511		8.49062	-0.548363		8.4906	-0.689507
	8.49812	-0.409317		8.49542	-0.392914		8.49895	2.19917		8.49478	-0.564766		8.4975	-0.39978		8.49815	-0.328511		8.49728	-0.552177		8.49727	-0.689983
	8.50478	-0.408554		8.50208	-0.392914		8.50562	2.18169		8.50145	-0.564098		8.50417	-0.39978		8.50481	-0.327899		8.50395	-0.552654		8.50393	-0.689983
	8.51145	-0.408173		8.50875	-0.391388		8.51228	2.16452		8.50812	-0.563431		8.51083	-0.398254		8.51148	-0.327593		8.51062	-0.552654		8.5106	-0.69046
	8.51812	-0.408936		8.51542	-0.391769		8.51895	2.1472		8.51478	-0.562429		8.5175	-0.39711		8.51815	-0.328205		8.51728	-0.552654		8.51727	-0.691414
	8.52478	-0.409317		8.52208	-0.39444		8.52562	2.1294		8.52145	-0.562429		8.52417	-0.39711		8.52481	-0.328511		8.52395	-0.552177		8.52393	-0.690937
	8.53145	-0.408173		8.52875	-0.396728		8.53228	2.11191		8.52812	-0.561428		8.53083	-0.397491		8.53148	-0.327593		8.53062	-0.553608		8.5306	-0.68903
	8.53812	-0.406265		8.53542	-0.398254		8.53895	2.0957		8.53478	-0.559759		8.5375	-0.397491		8.53815	-0.326062		8.53728	-0.557423		8.53727	-0.683785
	8.54478	-0.404739		8.54208	-0.400162		8.54562	2.08028		8.54145	-0.557756		8.54417	-0.396728		8.54481	-0.324838		8.54395	-0.562191		8.54393	-0.679016
	8.55145	-0.403976		8.54875	-0.402451		8.55228	2.06439		8.54812	-0.55542		8.55083	-0.396728		8.55148	-0.324225		8.55062	-0.564575		8.5506	-0.675201
	8.55812	-0.403214		8.55542	-0.403595		8.55895	2.04817		8.55478	-0.553083		8.5575	-0.397491		8.55815	-0.323613		8.55728	-0.562668		8.55727	-0.673771
	8.56478	-0.402069		8.56208	-0.402451		8.56562	2.03133		8.56145	-0.548744		8.56417	-0.397873		8.56481	-0.322694		8.56395	-0.558376		8.56393	-0.672817
	8.57145	-0.400162		8.56875	-0.400162		8.57228	2.01448		8.56812	-0.543404		8.57083	-0.396347		8.57148	-0.321164		8.57062	-0.553131		8.5706	-0.673294
	8.57812	-0.398254		8.57542	-0.397491		8.57895	1.99779		8.57478	-0.540066		8.5775	-0.393677		8.57815	-0.319633		8.57728	-0.548363		8.57727	-0.675678
	8.58478	-0.396347		8.58208	-0.395584		8.58562	1.98174		8.58145	-0.539398		8.58417	-0.391006		8.58481	-0.318102		8.58395	-0.543594		8.58393	-0.678062
	8.59145	-0.395966		8.58875	-0.393677		8.59228	1.96616		8.58812	-0.541067		8.59083	-0.389099		8.59148	-0.317796		8.59062	-0.541687		8.5906	-0.67997
	8.59812	-0.395966		8.59542	-0.393295		8.59895	1.9509		8.59478	-0.542736		8.5975	-0.387192		8.59815	-0.317796		8.59728	-0.542164		8.59727	-0.679016
	8.60478	-0.397491		8.60208	-0.39444		8.60562	1.93628		8.60145	-0.544405		8.60417	-0.385666		8.60481	-0.31902		8.60395	-0.546455		8.60393	-0.676632
	8.61145	-0.401688		8.60875	-0.394821		8.61228	1.92229		8.60812	-0.547409		8.61083	-0.385666		8.61148	-0.322388		8.61062	-0.550747		8.6106	-0.673294
	8.61812	-0.407028		8.61542	-0.393677		8.61895	1.90814		8.61478	-0.549746		8.6175	-0.385666		8.61815	-0.326674		8.61728	-0.554085		8.61727	-0.668526
	8.62478	-0.410461		8.62208	-0.391388		8.62562	1.89352		8.62145	-0.551415		8.62417	-0.386047		8.62481	-0.32943		8.62395	-0.555515		8.62393	-0.664234
	8.63145	-0.411224		8.62875	-0.390244		8.63228	1.87906		8.62812	-0.552082		8.63083	-0.386429		8.63148	-0.330042		8.63062	-0.556946		8.6306	-0.660896
	8.63812	-0.410461		8.63542	-0.389481		8.63895	1.86491		8.63478	-0.553083		8.6375	-0.387955		8.63815	-0.32943		8.63728	-0.558853		8.63727	-0.661373
	8.64478	-0.41008		8.64208	-0.390244		8.64562	1.85124		8.64145	-0.554419		8.64417	-0.389862		8.64481	-0.329124		8.64395	-0.557899		8.64393	-0.664234
	8.65145	-0.408936		8.64875	-0.393295		8.65228	1.83757		8.64812	-0.556087		8.65083	-0.391388		8.65148	-0.328205		8.65062	-0.553608		8.6506	-0.667572
	8.65812	-0.40741		8.65542	-0.396728		8.65895	1.8247		8.65478	-0.557756		8.6575	-0.392914		8.65815	-0.326981		8.65728	-0.54884		8.65727	-0.669956
	8.66478	-0.406647		8.66208	-0.398254		8.66562	1.8123		8.66145	-0.558424		8.66417	-0.393677		8.66481	-0.326368		8.66395	-0.546455		8.66393	-0.67091
	8.67145	-0.406647		8.66875	-0.39711		8.67228	1.80022		8.66812	-0.557423		8.67083	-0.39444		8.67148	-0.326368		8.67062	-0.545979		8.6706	-0.672817
	8.67812	-0.406265		8.67542	-0.395966		8.67895	1.78846		8.67478	-0.554752		8.6775	-0.395203		8.67815	-0.326062		8.67728	-0.546455		8.67727	-0.676155
	8.68478	-0.403976		8.68208	-0.394821		8.68562	1.7767		8.68145	-0.551415		8.68417	-0.395584		8.68481	-0.324225		8.68395	-0.547886		8.68393	-0.67997
	8.69145	-0.400162		8.68875	-0.393295		8.69228	1.76509		8.68812	-0.547409		8.69083	-0.395203		8.69148	-0.321164		8.69062	-0.550747		8.6906	-0.682354
	8.69812	-0.396728		8.69542	-0.392532		8.69895	1.75238		8.69478	-0.544405		8.6975	-0.393677		8.69815	-0.318408		8.69728	-0.554562		8.69727	-0.683785
	8.70478	-0.394821		8.70208	-0.393295		8.70562	1.73918		8.70145	-0.542736		8.70417	-0.393677		8.70481	-0.316877		8.70395	-0.555992		8.70393	-0.684738
	8.71145	-0.394058		8.70875	-0.395584		8.71228	1.72647		8.70812	-0.543404		8.71083	-0.393677		8.71148	-0.316265		8.71062	-0.554085		8.7106	-0.683785
	8.71812	-0.393677		8.71542	-0.39711		8.71895	1.71423		8.71478	-0.54574		8.7175	-0.392151		8.71815	-0.315959		8.71728	-0.550747		8.71727	-0.679493
	8.72478	-0.394058		8.72208	-0.395584		8.72562	1.70279		8.72145	-0.548744		8.72417	-0.389099		8.72481	-0.316265		8.72395	-0.546932		8.72393	-0.675678
	8.73145	-0.395584		8.72875	-0.391388		8.73228	1.69182		8.72812	-0.551081		8.73083	-0.386429		8.73148	-0.31749		8.73062	-0.544548		8.7306	-0.675678
	8.73812	-0.398254		8.73542	-0.387573		8.73895	1.68228		8.73478	-0.55275		8.7375	-0.384903		8.73815	-0.319633		8.73728	-0.544071		8.73727	-0.679493
	8.74478	-0.400162		8.74208	-0.386047		8.74562	1.67418		8.74145	-0.554085		8.74417	-0.383377		8.74481	-0.321164		8.74395	-0.544548		8.74393	-0.683785
	8.75145	-0.400162		8.74875	-0.387955		8.75228	1.66623		8.74812	-0.553417		8.75083	-0.381851		8.75148	-0.321164		8.75062	-0.546932		8.7506	-0.688076
	8.75812	-0.400925		8.75542	-0.390625		8.75895	1.65828		8.75478	-0.552082		8.7575	-0.38147		8.75815	-0.321776		8.75728	-0.55027		8.75727	-0.693321
	8.76478	-0.402451		8.76208	-0.394058		8.76562	1.64986		8.76145	-0.550747		8.76417	-0.382614		8.76481	-0.323001		8.76395	-0.555515		8.76393	-0.696659
	8.77145	-0.404358		8.76875	-0.398254		8.77228	1.64143		8.76812	-0.549746		8.77083	-0.384522		8.77148	-0.324531		8.77062	-0.55933		8.7706	-0.69809
	8.77812	-0.405121		8.77542	-0.401688		8.77895	1.63285		8.77478	-0.548744		8.7775	-0.38681		8.77815	-0.325144		8.77728	-0.559807		8.77727	-0.69809
	8.78478	-0.405121		8.78208	-0.401306		8.78562	1.62411		8.78145	-0.548077		8.78417	-0.389099		8.78481	-0.325144		8.78395	-0.55933		8.78393	-0.699997
	8.79145	-0.403595		8.78875	-0.396347		8.79228	1.616		8.78812	-0.549078		8.79083	-0.390625		8.79148	-0.323919		8.79062	-0.558853		8.7906	-0.701427
	8.79812	-0.400543		8.79542	-0.391769		8.79895	1.60869		8.79478	-0.551415		8.7975	-0.391769		8.79815	-0.32147		8.79728	-0.558376		8.79727	-0.701904
	8.80478	-0.396728		8.80208	-0.388718		8.80562	1.60233		8.80145	-0.553751		8.80417	-0.392151		8.80481	-0.318408		8.80395	-0.557423		8.80393	-0.701904
	8.81145	-0.395203		8.80875	-0.387192		8.81228	1.59613		8.80812	-0.554419		8.81083	-0.393677		8.81148	-0.317184		8.81062	-0.556946		8.8106	-0.701904
	8.81812	-0.394821		8.81542	-0.386429		8.81895	1.59025		8.81478	-0.553417		8.8175	-0.393295		8.81815	-0.316877		8.81728	-0.558853		8.81727	-0.701427
	8.82478	-0.395203		8.82208	-0.387955		8.82562	1.58485		8.82145	-0.551081		8.82417	-0.391769		8.82481	-0.317184		8.82395	-0.561714		8.82393	-0.699997
	8.83145	-0.396347		8.82875	-0.392532		8.83228	1.57928		8.82812	-0.547743		8.83083	-0.391388		8.83148	-0.318102		8.83062	-0.566006		8.8306	-0.699997
	8.83812	-0.39978		8.83542	-0.397491		8.83895	1.57372		8.83478	-0.544071		8.8375	-0.393677		8.83815	-0.320857		8.83728	-0.568867		8.83727	-0.702381
	8.84478	-0.403595		8.84208	-0.401306		8.84562	1.56784		8.84145	-0.541735		8.84417	-0.396728		8.84481	-0.323919		8.84395	-0.570297		8.84393	-0.704765
	8.85145	-0.406647		8.84875	-0.404358		8.85228	1.56164		8.84812	-0.540733		8.85083	-0.398636		8.85148	-0.326368		8.85062	-0.570297		8.8506	-0.704765
	8.85812	-0.408554		8.85542	-0.406647		8.85895	1.55544		8.85478	-0.541735		8.8575	-0.400162		8.85815	-0.327899		8.85728	-0.56982		8.85727	-0.702858
	8.86478	-0.411606		8.86208	-0.407028		8.86562	1.54956		8.86145	-0.543737		8.86417	-0.402069		8.86481	-0.330348		8.86395	-0.56839		8.86393	-0.698566
	8.87145	-0.415802		8.86875	-0.405121		8.87228	1.54448		8.86812	-0.54574		8.87083	-0.404739		8.87148	-0.333716		8.87062	-0.564098		8.8706	-0.693798
	8.87812	-0.419617		8.87542	-0.402832		8.87895	1.54003		8.87478	-0.547409		8.8775	-0.405884		8.87815	-0.336778		8.87728	-0.558853		8.87727	-0.688076
	8.88478	-0.421143		8.88208	-0.400162		8.88562	1.53621		8.88145	-0.54841		8.88417	-0.40741		8.88481	-0.338002		8.88395	-0.555038		8.88393	-0.682354
	8.89145	-0.421143		8.88875	-0.39711		8.89228	1.53319		8.88812	-0.549412		8.89083	-0.407791		8.89148	-0.338002		8.89062	-0.553131		8.8906	-0.67997
	8.89812	-0.420761		8.89542	-0.395966		8.89895	1.53144		8.89478	-0.548744		8.8975	-0.407791		8.89815	-0.337696		8.89728	-0.550747		8.89727	-0.6814
	8.90478	-0.419235		8.90208	-0.394821		8.90562	1.53033		8.90145	-0.546408		8.90417	-0.406265		8.90481	-0.336471		8.90395	-0.549793		8.90393	-0.685215
	8.91145	-0.416565		8.90875	-0.395203		8.91228	1.52953		8.90812	-0.543737		8.91083	-0.402832		8.91148	-0.334328		8.91062	-0.55027		8.9106	-0.685215
	8.91812	-0.415039		8.91542	-0.395584		8.91895	1.52953		8.91478	-0.542068		8.9175	-0.398636		8.91815	-0.333104		8.91728	-0.550747		8.91727	-0.684738
	8.92478	-0.415039		8.92208	-0.396347		8.92562	1.53033		8.92145	-0.540733		8.92417	-0.394821		8.92481	-0.333104		8.92395	-0.551224		8.92393	-0.684738
	8.93145	-0.415039		8.92875	-0.397873		8.93228	1.53224		8.92812	-0.539064		8.93083	-0.392914		8.93148	-0.333104		8.93062	-0.553608		8.9306	-0.685692
	8.93812	-0.415039		8.93542	-0.398254		8.93895	1.5343		8.93478	-0.538731		8.9375	-0.393295		8.93815	-0.333104		8.93728	-0.558376		8.93727	-0.685692
	8.94478	-0.416183		8.94208	-0.39978		8.94562	1.53605		8.94145	-0.541067		8.94417	-0.395584		8.94481	-0.334022		8.94395	-0.563621		8.94393	-0.686646
	8.95145	-0.418091		8.94875	-0.401688		8.95228	1.53701		8.94812	-0.543404		8.95083	-0.398254		8.95148	-0.335553		8.95062	-0.567913		8.9506	-0.690937
	8.95812	-0.419617		8.95542	-0.403595		8.95895	1.53812		8.95478	-0.543404		8.9575	-0.399017		8.95815	-0.336778		8.95728	-0.572205		8.95727	-0.696182
	8.96478	-0.419617		8.96208	-0.403976		8.96562	1.53939		8.96145	-0.542068		8.96417	-0.398254		8.96481	-0.336778		8.96395	-0.576496		8.96393	-0.700474
	8.97145	-0.419998		8.96875	-0.403214		8.97228	1.54098		8.96812	-0.5404		8.97083	-0.39711		8.97148	-0.337084		8.97062	-0.57888		8.9706	-0.704288
	8.97812	-0.42038		8.97542	-0.401688		8.97895	1.54241		8.97478	-0.539064		8.9775	-0.395966		8.97815	-0.33739		8.97728	-0.580311		8.97727	-0.709534
	8.98478	-0.418854		8.98208	-0.399399		8.98562	1.54463		8.98145	-0.537396		8.98417	-0.394821		8.98481	-0.336165		8.98395	-0.580311		8.98393	-0.713825
	8.99145	-0.416565		8.98875	-0.39711		8.99228	1.54797		8.98812	-0.535393		8.99083	-0.392532		8.99148	-0.334328		8.99062	-0.579357		8.9906	-0.715256
	8.99812	-0.416183		8.99542	-0.394058		8.99895	1.55258		8.99478	-0.533724		8.9975	-0.391006		8.99815	-0.334022		8.99728	-0.576973		8.99727	-0.714779
	9.00478	-0.418091		9.00208	-0.391388		9.00562	1.55767		9.00145	-0.533056		9.00417	-0.390625		9.00481	-0.335553		9.00395	-0.574112		9.00393	-0.713825
	9.01145	-0.421143		9.00875	-0.389481		9.01228	1.56275		9.00812	-0.53339		9.01083	-0.390244		9.01148	-0.338002		9.01062	-0.571251		9.0106	-0.713348
	9.01812	-0.423431		9.01542	-0.388718		9.01895	1.56879		9.01478	-0.532722		9.0175	-0.390244		9.01815	-0.339839		9.01728	-0.567913		9.01727	-0.711441
	9.02478	-0.424957		9.02208	-0.388336		9.02562	1.57515		9.02145	-0.530052		9.02417	-0.391388		9.02481	-0.341064		9.02395	-0.565529		9.02393	-0.708103
	9.03145	-0.425339		9.02875	-0.388336		9.03228	1.58215		9.02812	-0.527382		9.03083	-0.394058		9.03148	-0.34137		9.03062	-0.565529		9.0306	-0.704288
	9.03812	-0.42305		9.03542	-0.389481		9.03895	1.58946		9.03478	-0.526381		9.0375	-0.396347		9.03815	-0.339533		9.03728	-0.567913		9.03727	-0.701427
	9.04478	-0.419617		9.04208	-0.391388		9.04562	1.59836		9.04145	-0.526047		9.04417	-0.39978		9.04481	-0.336778		9.04395	-0.56982		9.04393	-0.69952
	9.05145	-0.416565		9.04875	-0.393677		9.05228	1.60837		9.04812	-0.526047		9.05083	-0.403976		9.05148	-0.334328		9.05062	-0.569344		9.0506	-0.696659
	9.05812	-0.415421		9.05542	-0.394821		9.05895	1.61886		9.05478	-0.527716		9.0575	-0.406647		9.05815	-0.33341		9.05728	-0.567913		9.05727	-0.692844
	9.06478	-0.415039		9.06208	-0.39711		9.06562	1.62919		9.06145	-0.530386		9.06417	-0.408173		9.06481	-0.333104		9.06395	-0.567436		9.06393	-0.687122
	9.07145	-0.414658		9.06875	-0.399399		9.07228	1.63937		9.06812	-0.532055		9.07083	-0.408173		9.07148	-0.332798		9.07062	-0.567913		9.0706	-0.684261
	9.07812	-0.414276		9.07542	-0.402069		9.07895	1.64922		9.07478	-0.532055		9.0775	-0.407791		9.07815	-0.332491		9.07728	-0.568867		9.07727	-0.685215
	9.08478	-0.413132		9.08208	-0.403595		9.08562	1.65828		9.08145	-0.533056		9.08417	-0.406647		9.08481	-0.331573		9.08395	-0.568867		9.08393	-0.686169
	9.09145	-0.411224		9.08875	-0.403976		9.09228	1.66766		9.08812	-0.534058		9.09083	-0.404358		9.09148	-0.330042		9.09062	-0.569344		9.0906	-0.685692
	9.09812	-0.408173		9.09542	-0.404739		9.09895	1.67767		9.09478	-0.532722		9.0975	-0.403595		9.09815	-0.327593		9.09728	-0.567436		9.09727	-0.684261
	9.10478	-0.405884		9.10208	-0.404358		9.10562	1.6888		9.10145	-0.53072		9.10417	-0.403976		9.10481	-0.325756		9.10395	-0.566006		9.10393	-0.687599
	9.11145	-0.404739		9.10875	-0.403976		9.11228	1.70072		9.10812	-0.530052		9.11083	-0.404739		9.11148	-0.324838		9.11062	-0.566482		9.1106	-0.69046
	9.11812	-0.404739		9.11542	-0.402451		9.11895	1.71359		9.11478	-0.531053		9.1175	-0.405121		9.11815	-0.324838		9.11728	-0.569344		9.11727	-0.689983
	9.12478	-0.405502		9.12208	-0.400543		9.12562	1.72679		9.12145	-0.531387		9.12417	-0.403595		9.12481	-0.32545		9.12395	-0.572205		9.12393	-0.689983
	9.13145	-0.406647		9.12875	-0.398254		9.13228	1.73982		9.12812	-0.530386		9.13083	-0.402069		9.13148	-0.326368		9.13062	-0.573635		9.1306	-0.692368
	9.13812	-0.408173		9.13542	-0.395203		9.13895	1.75317		9.13478	-0.529718		9.1375	-0.39978		9.13815	-0.327593		9.13728	-0.573158		9.13727	-0.697136
	9.14478	-0.406647		9.14208	-0.39444		9.14562	1.76732		9.14145	-0.53072		9.14417	-0.398636		9.14481	-0.326368		9.14395	-0.571728		9.14393	-0.699997
	9.15145	-0.404358		9.14875	-0.395584		9.15228	1.7813		9.14812	-0.532055		9.15083	-0.398254		9.15148	-0.324531		9.15062	-0.569344		9.1506	-0.701904
	9.15812	-0.402832		9.15542	-0.398636		9.15895	1.79529		9.15478	-0.533056		9.1575	-0.399399		9.15815	-0.323307		9.15728	-0.566959		9.15727	-0.704288
	9.16478	-0.403214		9.16208	-0.400162		9.16562	1.8096		9.16145	-0.53339		9.16417	-0.401688		9.16481	-0.323613		9.16395	-0.566959		9.16393	-0.707149
	9.17145	-0.405121		9.16875	-0.400543		9.17228	1.82501		9.16812	-0.534058		9.17083	-0.405121		9.17148	-0.325144		9.17062	-0.570297		9.1706	-0.707626
	9.17812	-0.40741		9.17542	-0.400543		9.17895	1.84075		9.17478	-0.535059		9.1775	-0.408173		9.17815	-0.326981		9.17728	-0.575542		9.17727	-0.705719
	9.18478	-0.413132		9.18208	-0.39978		9.18562	1.85649		9.18145	-0.535393		9.18417	-0.408554		9.18481	-0.331573		9.18395	-0.578403		9.18393	-0.703812
	9.19145	-0.419617		9.18875	-0.398254		9.19228	1.8719		9.18812	-0.534725		9.19083	-0.407791		9.19148	-0.336778		9.19062	-0.578403		9.1906	-0.700951
	9.19812	-0.424957		9.19542	-0.396347		9.19895	1.8878		9.19478	-0.53339		9.1975	-0.408173		9.19815	-0.341064		9.19728	-0.576019		9.19727	-0.697613
	9.20478	-0.428009		9.20208	-0.394058		9.20562	1.90433		9.20145	-0.533056		9.20417	-0.410461		9.20481	-0.343513		9.20395	-0.572681		9.20393	-0.693321
	9.21145	-0.428391		9.20875	-0.393677		9.21228	1.92134		9.20812	-0.534391		9.21083	-0.412369		9.21148	-0.343819		9.21062	-0.569344		9.2106	-0.689507
	9.21812	-0.426865		9.21542	-0.394058		9.21895	1.93898		9.21478	-0.536394		9.2175	-0.413513		9.21815	-0.342595		9.21728	-0.566482		9.21727	-0.688553
	9.22478	-0.42305		9.22208	-0.393677		9.22562	1.95742		9.22145	-0.538063		9.22417	-0.415421		9.22481	-0.339533		9.22395	-0.566959		9.22393	-0.690937
	9.23145	-0.419235		9.22875	-0.392532		9.23228	1.97585		9.22812	-0.540733		9.23083	-0.415421		9.23148	-0.336471		9.23062	-0.570297		9.2306	-0.696182
	9.23812	-0.414276		9.23542	-0.391769		9.23895	1.99461		9.23478	-0.54307		9.2375	-0.412369		9.23815	-0.332491		9.23728	-0.574112		9.23727	-0.701427
	9.24478	-0.409699		9.24208	-0.393295		9.24562	2.01273		9.24145	-0.544739		9.24417	-0.406265		9.24481	-0.328817		9.24395	-0.57888		9.24393	-0.707149
	9.25145	-0.408173		9.24875	-0.39711		9.25228	2.03053		9.24812	-0.543404		9.25083	-0.402832		9.25148	-0.327593		9.25062	-0.582695		9.2506	-0.711441
	9.25812	-0.409699		9.25542	-0.400925		9.25895	2.04817		9.25478	-0.541067		9.2575	-0.402069		9.25815	-0.328817		9.25728	-0.584602		9.25727	-0.713825
	9.26478	-0.412369		9.26208	-0.403214		9.26562	2.06582		9.26145	-0.540066		9.26417	-0.401688		9.26481	-0.330961		9.26395	-0.583172		9.26393	-0.715256
	9.27145	-0.414276		9.26875	-0.403595		9.27228	2.08378		9.26812	-0.5404		9.27083	-0.402451		9.27148	-0.332491		9.27062	-0.581741		9.2706	-0.714302
	9.27812	-0.414658		9.27542	-0.402069		9.27895	2.10206		9.27478	-0.541067		9.2775	-0.405121		9.27815	-0.332798		9.27728	-0.57888		9.27727	-0.712872
	9.28478	-0.414658		9.28208	-0.399399		9.28562	2.12145		9.28145	-0.540733		9.28417	-0.408936		9.28481	-0.332798		9.28395	-0.576496		9.28393	-0.71001
	9.29145	-0.414658		9.28875	-0.395203		9.29228	2.14132		9.28812	-0.541735		9.29083	-0.41008		9.29148	-0.332798		9.29062	-0.575542		9.2906	-0.70858
	9.29812	-0.414658		9.29542	-0.391388		9.29895	2.16134		9.29478	-0.542736		9.2975	-0.408173		9.29815	-0.332798		9.29728	-0.579357		9.29727	-0.708103
	9.30478	-0.415039		9.30208	-0.390625		9.30562	2.18137		9.30145	-0.542402		9.30417	-0.406647		9.30481	-0.333104		9.30395	-0.584602		9.30393	-0.707149
	9.31145	-0.415802		9.30875	-0.391006		9.31228	2.20219		9.30812	-0.539732		9.31083	-0.407028		9.31148	-0.333716		9.31062	-0.58794		9.3106	-0.705719
	9.31812	-0.417709		9.31542	-0.393295		9.31895	2.22286		9.31478	-0.537396		9.3175	-0.407791		9.31815	-0.335247		9.31728	-0.589848		9.31727	-0.704765
	9.32478	-0.419235		9.32208	-0.396347		9.32562	2.24257		9.32145	-0.537396		9.32417	-0.408936		9.32481	-0.336471		9.32395	-0.589371		9.32393	-0.704288
	9.33145	-0.418472		9.32875	-0.400543		9.33228	2.26148		9.32812	-0.538063		9.33083	-0.409699		9.33148	-0.335859		9.33062	-0.586033		9.3306	-0.703335
	9.33812	-0.414276		9.33542	-0.404358		9.33895	2.28024		9.33478	-0.538731		9.3375	-0.411224		9.33815	-0.332491		9.33728	-0.581264		9.33727	-0.701427
	9.34478	-0.41008		9.34208	-0.405121		9.34562	2.29931		9.34145	-0.538397		9.34417	-0.41275		9.34481	-0.329124		9.34395	-0.576973		9.34393	-0.701904
	9.35145	-0.407028		9.34875	-0.403976		9.35228	2.3187		9.34812	-0.537396		9.35083	-0.413513		9.35148	-0.326674		9.35062	-0.574112		9.3506	-0.703812
	9.35812	-0.405884		9.35542	-0.400925		9.35895	2.33825		9.35478	-0.535726		9.3575	-0.41275		9.35815	-0.325756		9.35728	-0.56982		9.35727	-0.705719
	9.36478	-0.405121		9.36208	-0.398636		9.36562	2.35828		9.36145	-0.531721		9.36417	-0.410843		9.36481	-0.325144		9.36395	-0.566006		9.36393	-0.707626
	9.37145	-0.407028		9.36875	-0.398636		9.37228	2.37783		9.36812	-0.526047		9.37083	-0.41008		9.37148	-0.326674		9.37062	-0.566006		9.3706	-0.70858
	9.37812	-0.410461		9.37542	-0.400162		9.37895	2.39706		9.37478	-0.519705		9.3775	-0.409317		9.37815	-0.32943		9.37728	-0.56839		9.37727	-0.709534
	9.38478	-0.414276		9.38208	-0.402451		9.38562	2.41582		9.38145	-0.516033		9.38417	-0.408173		9.38481	-0.332491		9.38395	-0.570297		9.38393	-0.710964
	9.39145	-0.419235		9.38875	-0.405121		9.39228	2.43441		9.38812	-0.516033		9.39083	-0.406647		9.39148	-0.336471		9.39062	-0.571728		9.3906	-0.713825
	9.39812	-0.424194		9.39542	-0.408936		9.39895	2.45349		9.39478	-0.519037		9.3975	-0.408173		9.39815	-0.340451		9.39728	-0.573635		9.39727	-0.720024
	9.40478	-0.428772		9.40208	-0.412369		9.40562	2.47272		9.40145	-0.524378		9.40417	-0.409699		9.40481	-0.344125		9.40395	-0.576496		9.40393	-0.7267
	9.41145	-0.429916		9.40875	-0.413513		9.41228	2.49243		9.40812	-0.531387		9.41083	-0.409317		9.41148	-0.345044		9.41062	-0.57745		9.4106	-0.733375
	9.41812	-0.428391		9.41542	-0.412369		9.41895	2.51245		9.41478	-0.538397		9.4175	-0.408936		9.41815	-0.343819		9.41728	-0.57745		9.41727	-0.736237
	9.42478	-0.426865		9.42208	-0.410461		9.42562	2.5328		9.42145	-0.54307		9.42417	-0.410461		9.42481	-0.342595		9.42395	-0.57745		9.42393	-0.734806
	9.43145	-0.423813		9.42875	-0.410843		9.43228	2.5533		9.42812	-0.544071		9.43083	-0.410461		9.43148	-0.340145		9.43062	-0.580788		9.4306	-0.729084
	9.43812	-0.419998		9.43542	-0.412369		9.43895	2.57333		9.43478	-0.541735		9.4375	-0.409317		9.43815	-0.337084		9.43728	-0.586986		9.43727	-0.720978
	9.44478	-0.417328		9.44208	-0.413513		9.44562	2.59336		9.44145	-0.539064		9.44417	-0.408554		9.44481	-0.334941		9.44395	-0.590801		9.44393	-0.712872
	9.45145	-0.416946		9.44875	-0.413132		9.45228	2.61386		9.44812	-0.537396		9.45083	-0.410461		9.45148	-0.334634		9.45062	-0.591755		9.4506	-0.705242
	9.45812	-0.419998		9.45542	-0.411987		9.45895	2.63357		9.45478	-0.536728		9.4575	-0.411987		9.45815	-0.337084		9.45728	-0.588894		9.45727	-0.701904
	9.46478	-0.423813		9.46208	-0.411606		9.46562	2.65169		9.46145	-0.537062		9.46417	-0.41275		9.46481	-0.340145		9.46395	-0.58651		9.46393	-0.703335
	9.47145	-0.427628		9.46875	-0.409699		9.47228	2.6687		9.46812	-0.537396		9.47083	-0.414276		9.47148	-0.343207		9.47062	-0.583649		9.4706	-0.708103
	9.47812	-0.430679		9.47542	-0.405121		9.47895	2.68539		9.47478	-0.537729		9.4775	-0.415802		9.47815	-0.345656		9.47728	-0.581741		9.47727	-0.711918
	9.48478	-0.432205		9.48208	-0.398254		9.48562	2.7016		9.48145	-0.537062		9.48417	-0.415802		9.48481	-0.346881		9.48395	-0.580311		9.48393	-0.715733
	9.49145	-0.43335		9.48875	-0.393295		9.49228	2.71718		9.48812	-0.534391		9.49083	-0.415039		9.49148	-0.347799		9.49062	-0.581741		9.4906	-0.720501
	9.49812	-0.432968		9.49542	-0.391769		9.49895	2.73339		9.49478	-0.531387		9.4975	-0.415039		9.49815	-0.347493		9.49728	-0.582695		9.49727	-0.723839
	9.50478	-0.430679		9.50208	-0.391769		9.50562	2.75103		9.50145	-0.529718		9.50417	-0.414658		9.50481	-0.345656		9.50395	-0.582218		9.50393	-0.725269
	9.51145	-0.427628		9.50875	-0.393295		9.51228	2.76899		9.50812	-0.530386		9.51083	-0.413513		9.51148	-0.343207		9.51062	-0.580788		9.5106	-0.725746
	9.51812	-0.425339		9.51542	-0.397873		9.51895	2.78648		9.51478	-0.532055		9.5175	-0.411987		9.51815	-0.34137		9.51728	-0.579834		9.51727	-0.72813
	9.52478	-0.424194		9.52208	-0.403976		9.52562	2.80364		9.52145	-0.534391		9.52417	-0.412369		9.52481	-0.340451		9.52395	-0.582218		9.52393	-0.730514
	9.53145	-0.422669		9.52875	-0.408936		9.53228	2.82081		9.52812	-0.535393		9.53083	-0.413895		9.53148	-0.339227		9.53062	-0.586033		9.5306	-0.731945
	9.53812	-0.421524		9.53542	-0.41275		9.53895	2.8375		9.53478	-0.535393		9.5375	-0.416183		9.53815	-0.338308		9.53728	-0.590801		9.53727	-0.730991
	9.54478	-0.42038		9.54208	-0.415421		9.54562	2.85355		9.54145	-0.534391		9.54417	-0.419617		9.54481	-0.33739		9.54395	-0.596046		9.54393	-0.729084
	9.55145	-0.419617		9.54875	-0.416946		9.55228	2.86897		9.54812	-0.531721		9.55083	-0.421143		9.55148	-0.336778		9.55062	-0.600338		9.5506	-0.725746
	9.55812	-0.419617		9.55542	-0.416946		9.55895	2.88471		9.55478	-0.527716		9.5575	-0.419617		9.55815	-0.336778		9.55728	-0.602722		9.55727	-0.723839
	9.56478	-0.421524		9.56208	-0.416946		9.56562	2.90076		9.56145	-0.523377		9.56417	-0.415421		9.56481	-0.338308		9.56395	-0.600815		9.56393	-0.723839
	9.57145	-0.423813		9.56875	-0.418854		9.57228	2.91697		9.56812	-0.52104		9.57083	-0.410461		9.57148	-0.340145		9.57062	-0.597477		9.5706	-0.723839
	9.57812	-0.424957		9.57542	-0.42038		9.57895	2.93366		9.57478	-0.521374		9.5775	-0.405884		9.57815	-0.341064		9.57728	-0.594616		9.57727	-0.724316
	9.58478	-0.424194		9.58208	-0.420761		9.58562	2.95067		9.58145	-0.522709		9.58417	-0.403214		9.58481	-0.340451		9.58395	-0.591278		9.58393	-0.725746
	9.59145	-0.423431		9.58875	-0.419998		9.59228	2.96688		9.58812	-0.524378		9.59083	-0.404358		9.59148	-0.339839		9.59062	-0.58794		9.5906	-0.727653
	9.59812	-0.42305		9.59542	-0.419235		9.59895	2.98166		9.59478	-0.526381		9.5975	-0.409699		9.59815	-0.339533		9.59728	-0.586033		9.59727	-0.727177
	9.60478	-0.421524		9.60208	-0.416946		9.60562	2.99517		9.60145	-0.528049		9.60417	-0.415802		9.60481	-0.338308		9.60395	-0.587463		9.60393	-0.724792
	9.61145	-0.418854		9.60875	-0.415039		9.61228	3.00757		9.60812	-0.529051		9.61083	-0.419998		9.61148	-0.336165		9.61062	-0.590324		9.6106	-0.721455
	9.61812	-0.417709		9.61542	-0.414276		9.61895	3.01917		9.61478	-0.529051		9.6175	-0.420761		9.61815	-0.335247		9.61728	-0.593185		9.61727	-0.719547
	9.62478	-0.419235		9.62208	-0.413895		9.62562	3.0303		9.62145	-0.528049		9.62417	-0.418472		9.62481	-0.336471		9.62395	-0.59557		9.62393	-0.71764
	9.63145	-0.422287		9.62875	-0.413132		9.63228	3.04127		9.62812	-0.526714		9.63083	-0.414658		9.63148	-0.338921		9.63062	-0.597		9.6306	-0.71764
	9.63812	-0.422669		9.63542	-0.411987		9.63895	3.05239		9.63478	-0.526714		9.6375	-0.410461		9.63815	-0.339227		9.63728	-0.596523		9.63727	-0.71907
	9.64478	-0.422287		9.64208	-0.411606		9.64562	3.06431		9.64145	-0.529051		9.64417	-0.406265		9.64481	-0.338921		9.64395	-0.593185		9.64393	-0.722408
	9.65145	-0.422287		9.64875	-0.410461		9.65228	3.07608		9.64812	-0.531387		9.65083	-0.402832		9.65148	-0.338921		9.65062	-0.590324		9.6506	-0.725746
	9.65812	-0.423813		9.65542	-0.408554		9.65895	3.08704		9.65478	-0.534058		9.6575	-0.402451		9.65815	-0.340145		9.65728	-0.589371		9.65727	-0.726223
	9.66478	-0.425339		9.66208	-0.406647		9.66562	3.09658		9.66145	-0.536728		9.66417	-0.404739		9.66481	-0.34137		9.66395	-0.589371		9.66393	-0.724316
	9.67145	-0.427246		9.66875	-0.405502		9.67228	3.10532		9.66812	-0.5404		9.67083	-0.407791		9.67148	-0.342901		9.67062	-0.589848		9.6706	-0.720978
	9.67812	-0.431061		9.67542	-0.407028		9.67895	3.11343		9.67478	-0.542402		9.6775	-0.410461		9.67815	-0.345962		9.67728	-0.591755		9.67727	-0.719547
	9.68478	-0.436783		9.68208	-0.408936		9.68562	3.12153		9.68145	-0.541401		9.68417	-0.411987		9.68481	-0.350554		9.68395	-0.593662		9.68393	-0.720024
	9.69145	-0.443268		9.68875	-0.409699		9.69228	3.12996		9.68812	-0.539064		9.69083	-0.414658		9.69148	-0.355759		9.69062	-0.596046		9.6906	-0.722885
	9.69812	-0.446701		9.69542	-0.409317		9.69895	3.13822		9.69478	-0.536394		9.6975	-0.415802		9.69815	-0.358515		9.69728	-0.599861		9.69727	-0.72813
	9.70478	-0.448227		9.70208	-0.409699		9.70562	3.14601		9.70145	-0.53339		9.70417	-0.416946		9.70481	-0.359739		9.70395	-0.603199		9.70393	-0.734329
	9.71145	-0.448227		9.70875	-0.411224		9.71228	3.15317		9.70812	-0.529385		9.71083	-0.419617		9.71148	-0.359739		9.71062	-0.60463		9.7106	-0.739098
	9.71812	-0.447464		9.71542	-0.41275		9.71895	3.16016		9.71478	-0.525379		9.7175	-0.423431		9.71815	-0.359127		9.71728	-0.604153		9.71727	-0.738621
	9.72478	-0.445175		9.72208	-0.412369		9.72562	3.1662		9.72145	-0.522375		9.72417	-0.426865		9.72481	-0.35729		9.72395	-0.605106		9.72393	-0.736713
	9.73145	-0.44136		9.72875	-0.41275		9.73228	3.17081		9.72812	-0.520706		9.73083	-0.428772		9.73148	-0.354228		9.73062	-0.60606		9.7306	-0.734806
	9.73812	-0.439072		9.73542	-0.415421		9.73895	3.17494		9.73478	-0.520372		9.7375	-0.430298		9.73815	-0.352391		9.73728	-0.603199		9.73727	-0.733852
	9.74478	-0.439072		9.74208	-0.42038		9.74562	3.17971		9.74145	-0.52104		9.74417	-0.430679		9.74481	-0.352391		9.74395	-0.598431		9.74393	-0.732899
	9.75145	-0.439835		9.74875	-0.424576		9.75228	3.18511		9.74812	-0.523043		9.75083	-0.428772		9.75148	-0.353004		9.75062	-0.595093		9.7506	-0.732422
	9.75812	-0.439835		9.75542	-0.426102		9.75895	3.19068		9.75478	-0.527048		9.7575	-0.426483		9.75815	-0.353004		9.75728	-0.594616		9.75727	-0.732422
	9.76478	-0.439072		9.76208	-0.42572		9.76562	3.19592		9.76145	-0.532055		9.76417	-0.424957		9.76481	-0.352391		9.76395	-0.593185		9.76393	-0.731945
	9.77145	-0.437927		9.76875	-0.424957		9.77228	3.20037		9.76812	-0.537396		9.77083	-0.423813		9.77148	-0.351473		9.77062	-0.590801		9.7706	-0.730038
	9.77812	-0.437927		9.77542	-0.422669		9.77895	3.20339		9.77478	-0.540066		9.7775	-0.421905		9.77815	-0.351473		9.77728	-0.592709		9.77727	-0.727177
	9.78478	-0.436783		9.78208	-0.419235		9.78562	3.20594		9.78145	-0.540066		9.78417	-0.42038		9.78481	-0.350554		9.78395	-0.597477		9.78393	-0.724316
	9.79145	-0.434876		9.78875	-0.415039		9.79228	3.20768		9.78812	-0.538397		9.79083	-0.419617		9.79148	-0.349024		9.79062	-0.601769		9.7906	-0.721455
	9.79812	-0.433731		9.79542	-0.41275		9.79895	3.20864		9.79478	-0.535393		9.7975	-0.419617		9.79815	-0.348105		9.79728	-0.602722		9.79727	-0.720024
	9.80478	-0.433731		9.80208	-0.413132		9.80562	3.20864		9.80145	-0.530386		9.80417	-0.42038		9.80481	-0.348105		9.80395	-0.603199		9.80393	-0.720024
	9.81145	-0.43602		9.80875	-0.414276		9.81228	3.2088		9.80812	-0.526047		9.81083	-0.423431		9.81148	-0.349942		9.81062	-0.603676		9.8106	-0.721931
	9.81812	-0.437164		9.81542	-0.415039		9.81895	3.20896		9.81478	-0.525379		9.8175	-0.429535		9.81815	-0.350861		9.81728	-0.602722		9.81727	-0.726223
	9.82478	-0.438309		9.82208	-0.415039		9.82562	3.20848		9.82145	-0.527382		9.82417	-0.43335		9.82481	-0.351779		9.82395	-0.601292		9.82393	-0.731468
	9.83145	-0.439072		9.82875	-0.414658		9.83228	3.20784		9.82812	-0.530052		9.83083	-0.434876		9.83148	-0.352391		9.83062	-0.599384		9.8306	-0.73719
	9.83812	-0.438309		9.83542	-0.414276		9.83895	3.20768		9.83478	-0.53339		9.8375	-0.434494		9.83815	-0.351779		9.83728	-0.597954		9.83727	-0.741482
	9.84478	-0.438309		9.84208	-0.414276		9.84562	3.20752		9.84145	-0.537729		9.84417	-0.434113		9.84481	-0.351779		9.84395	-0.596523		9.84393	-0.742912
	9.85145	-0.437927		9.84875	-0.416183		9.85228	3.20562		9.84812	-0.540733		9.85083	-0.431442		9.85148	-0.351473		9.85062	-0.593662		9.8506	-0.741959
	9.85812	-0.437546		9.85542	-0.419998		9.85895	3.20212		9.85478	-0.540733		9.8575	-0.424957		9.85815	-0.351167		9.85728	-0.588894		9.85727	-0.739098
	9.86478	-0.43602		9.86208	-0.424194		9.86562	3.19846		9.86145	-0.539398		9.86417	-0.419998		9.86481	-0.349942		9.86395	-0.582218		9.86393	-0.736237
	9.87145	-0.434876		9.86875	-0.427628		9.87228	3.19481		9.86812	-0.537729		9.87083	-0.418854		9.87148	-0.349024		9.87062	-0.57888		9.8706	-0.736713
	9.87812	-0.436401		9.87542	-0.430679		9.87895	3.19004		9.87478	-0.535059		9.8775	-0.419998		9.87815	-0.350248		9.87728	-0.579834		9.87727	-0.739098
	9.88478	-0.43869		9.88208	-0.432587		9.88562	3.18464		9.88145	-0.532389		9.88417	-0.421143		9.88481	-0.352085		9.88395	-0.582218		9.88393	-0.741005
	9.89145	-0.440597		9.88875	-0.432205		9.89228	3.18019		9.88812	-0.531721		9.89083	-0.422669		9.89148	-0.353616		9.89062	-0.585556		9.8906	-0.741959
	9.89812	-0.440597		9.89542	-0.428391		9.89895	3.17669		9.89478	-0.533724		9.8975	-0.42572		9.89815	-0.353616		9.89728	-0.589848		9.89727	-0.742436
	9.90478	-0.439835		9.90208	-0.424194		9.90562	3.17335		9.90145	-0.535059		9.90417	-0.429153		9.90481	-0.353004		9.90395	-0.596046		9.90393	-0.742912
	9.91145	-0.43869		9.90875	-0.421524		9.91228	3.16874		9.90812	-0.536394		9.91083	-0.428009		9.91148	-0.352085		9.91062	-0.599861		9.9106	-0.741959
	9.91812	-0.43602		9.91542	-0.42038		9.91895	3.16238		9.91478	-0.539064		9.9175	-0.424194		9.91815	-0.349942		9.91728	-0.598908		9.91727	-0.739574
	9.92478	-0.43335		9.92208	-0.419998		9.92562	3.15475		9.92145	-0.541401		9.92417	-0.419617		9.92481	-0.347799		9.92395	-0.59557		9.92393	-0.736237
	9.93145	-0.430679		9.92875	-0.419998		9.93228	3.14649		9.92812	-0.540733		9.93083	-0.417328		9.93148	-0.345656		9.93062	-0.593662		9.9306	-0.735283
	9.93812	-0.430298		9.93542	-0.421143		9.93895	3.13759		9.93478	-0.537729		9.9375	-0.416183		9.93815	-0.34535		9.93728	-0.594139		9.93727	-0.737667
	9.94478	-0.432205		9.94208	-0.422669		9.94562	3.12837		9.94145	-0.536728		9.94417	-0.416946		9.94481	-0.346881		9.94395	-0.593662		9.94393	-0.741959
	9.95145	-0.437546		9.94875	-0.425339		9.95228	3.11931		9.94812	-0.537396		9.95083	-0.419235		9.95148	-0.351167		9.95062	-0.593185		9.9506	-0.745773
	9.95812	-0.444794		9.95542	-0.426483		9.95895	3.1112		9.95478	-0.537062		9.9575	-0.42305		9.95815	-0.356984		9.95728	-0.595093		9.95727	-0.748634
	9.96478	-0.450897		9.96208	-0.427246		9.96562	3.10405		9.96145	-0.535726		9.96417	-0.427246		9.96481	-0.361882		9.96395	-0.599384		9.96393	-0.750542
	9.97145	-0.453568		9.96875	-0.428009		9.97228	3.09674		9.96812	-0.535393		9.97083	-0.429153		9.97148	-0.364025		9.97062	-0.602722		9.9706	-0.752449
	9.97812	-0.45433		9.97542	-0.430298		9.97895	3.08879		9.97478	-0.538063		9.9775	-0.428772		9.97815	-0.364638		9.97728	-0.604153		9.97727	-0.751972
	9.98478	-0.454712		9.98208	-0.432587		9.98562	3.08021		9.98145	-0.542068		9.98417	-0.426483		9.98481	-0.364944		9.98395	-0.605583		9.98393	-0.748634
	9.99145	-0.45166		9.98875	-0.431442		9.99228	3.07131		9.98812	-0.546408		9.99083	-0.424957		9.99148	-0.362494		9.99062	-0.608921		9.9906	-0.745297
	9.99812	-0.445557		9.99542	-0.429153		9.99895	3.06161		9.99478	-0.549746		9.9975	-0.423431		9.99815	-0.357596		9.99728	-0.612259		9.99727	-0.743389
	10.0048	-0.439453		10.0021	-0.427246		10.0056	3.0508		10.0015	-0.55275		10.0042	-0.422669		10.0048	-0.352698		10.0039	-0.614643		10.0039	-0.742436
	10.0114	-0.436783		10.0087	-0.426483		10.0123	3.0392		10.0081	-0.554085		10.0108	-0.42305		10.0115	-0.350554		10.0106	-0.61655		10.0106	-0.741482
	10.0181	-0.436783		10.0154	-0.425339		10.019	3.02696		10.0148	-0.552416		10.0175	-0.424194		10.0181	-0.350554		10.0173	-0.617027		10.0173	-0.741482
	10.0248	-0.439072		10.0221	-0.42305		10.0256	3.01504		10.0214	-0.548077		10.0242	-0.426102		10.0248	-0.352391		10.0239	-0.617981		10.0239	-0.741005
	10.0314	-0.442886		10.0288	-0.420761		10.0323	3.00264		10.0281	-0.54307		10.0308	-0.427246		10.0315	-0.355453		10.0306	-0.620365		10.0306	-0.740051
	10.0381	-0.447846		10.0354	-0.419235		10.0389	2.98929		10.0348	-0.540066		10.0375	-0.427628		10.0381	-0.359433		10.0373	-0.622749		10.0373	-0.738621
	10.0448	-0.45166		10.0421	-0.418472		10.0456	2.9753		10.0414	-0.539398		10.0442	-0.427628		10.0448	-0.362494		10.044	-0.623703		10.0439	-0.738144
	10.0515	-0.452805		10.0488	-0.418091		10.0523	2.96132		10.0481	-0.541067		10.0508	-0.427628		10.0515	-0.363413		10.0506	-0.622749		10.0506	-0.737667
	10.0581	-0.45166		10.0554	-0.419235		10.0589	2.94749		10.0548	-0.542736		10.0575	-0.428772		10.0581	-0.362494		10.0573	-0.623226		10.0573	-0.73719
	10.0648	-0.449753		10.0621	-0.421524		10.0656	2.93271		10.0615	-0.543737		10.0642	-0.430298		10.0648	-0.360964		10.064	-0.62418		10.0639	-0.736713
	10.0715	-0.448227		10.0687	-0.424576		10.0723	2.91665		10.0681	-0.543737		10.0708	-0.431442		10.0715	-0.359739		10.0706	-0.624657		10.0706	-0.739098
	10.0781	-0.44632		10.0754	-0.426483		10.079	2.89996		10.0748	-0.543404		10.0775	-0.432587		10.0781	-0.358208		10.0773	-0.62418		10.0773	-0.742912
	10.0848	-0.444031		10.0821	-0.427628		10.0856	2.88343		10.0815	-0.542402		10.0842	-0.434113		10.0848	-0.356371		10.0839	-0.623226		10.0839	-0.745773
	10.0915	-0.442505		10.0887	-0.426865		10.0923	2.86674		10.0881	-0.541067		10.0908	-0.436401		10.0915	-0.355147		10.0906	-0.623703		10.0906	-0.74625
	10.0981	-0.442123		10.0954	-0.423813		10.099	2.84958		10.0948	-0.540066		10.0975	-0.436783		10.0981	-0.354841		10.0973	-0.623703		10.0973	-0.745297
	10.1048	-0.442505		10.1021	-0.420761		10.1056	2.83257		10.1014	-0.540733		10.1042	-0.43602		10.1048	-0.355147		10.1039	-0.621319		10.1039	-0.743866
	10.1114	-0.442505		10.1088	-0.419235		10.1123	2.81636		10.1081	-0.541735		10.1108	-0.434876		10.1115	-0.355147		10.1106	-0.617027		10.1106	-0.741005
	10.1181	-0.443268		10.1154	-0.419617		10.1189	2.80015		10.1148	-0.541401		10.1175	-0.434494		10.1181	-0.355759		10.1173	-0.613213		10.1173	-0.738144
	10.1248	-0.446701		10.1221	-0.42038		10.1256	2.78314		10.1214	-0.539398		10.1242	-0.433731		10.1248	-0.358515		10.124	-0.611782		10.1239	-0.735283
	10.1314	-0.451279		10.1288	-0.42038		10.1323	2.7655		10.1281	-0.538063		10.1308	-0.432968		10.1315	-0.362188		10.1306	-0.612736		10.1306	-0.733375
	10.1381	-0.45433		10.1354	-0.419617		10.1389	2.74754		10.1348	-0.538063		10.1375	-0.433731		10.1381	-0.364638		10.1373	-0.613689		10.1373	-0.731468
	10.1448	-0.455475		10.1421	-0.418091		10.1456	2.72957		10.1415	-0.538063		10.1442	-0.436401		10.1448	-0.365556		10.144	-0.614643		10.1439	-0.730514
	10.1515	-0.455856		10.1487	-0.416565		10.1523	2.7113		10.1481	-0.537729		10.1508	-0.439072		10.1515	-0.365862		10.1506	-0.61655		10.1506	-0.731468
	10.1581	-0.455856		10.1554	-0.416565		10.159	2.69334		10.1548	-0.537729		10.1575	-0.44136		10.1581	-0.365862		10.1573	-0.617981		10.1573	-0.732422
	10.1648	-0.45433		10.1621	-0.418854		10.1656	2.67633		10.1615	-0.538731		10.1642	-0.443268		10.1648	-0.364638		10.1639	-0.618458		10.1639	-0.734806
	10.1715	-0.453949		10.1687	-0.421143		10.1723	2.6598		10.1681	-0.539732		10.1708	-0.442886		10.1715	-0.364331		10.1706	-0.617027		10.1706	-0.739098
	10.1781	-0.455856		10.1754	-0.422669		10.179	2.64279		10.1748	-0.541067		10.1775	-0.440216		10.1781	-0.365862		10.1773	-0.61512		10.1773	-0.74482
	10.1848	-0.457382		10.1821	-0.424194		10.1856	2.62419		10.1814	-0.541735		10.1842	-0.436783		10.1848	-0.367087		10.1839	-0.61512		10.1839	-0.748634
	10.1914	-0.456238		10.1888	-0.424576		10.1923	2.60448		10.1881	-0.54307		10.1908	-0.433731		10.1915	-0.366168		10.1906	-0.61512		10.1906	-0.748634
	10.1981	-0.452423		10.1954	-0.422287		10.1989	2.58478		10.1948	-0.544071		10.1975	-0.431824		10.1981	-0.363107		10.1973	-0.61512		10.1973	-0.748634
	10.2048	-0.447846		10.2021	-0.419617		10.2056	2.56475		10.2014	-0.544739		10.2042	-0.429535		10.2048	-0.359433		10.204	-0.616074		10.2039	-0.750065
	10.2114	-0.442886		10.2088	-0.419617		10.2123	2.54377		10.2081	-0.546074		10.2108	-0.427246		10.2115	-0.355453		10.2106	-0.619412		10.2106	-0.752449
	10.2181	-0.43869		10.2154	-0.421905		10.2189	2.52199		10.2148	-0.547409		10.2175	-0.424957		10.2181	-0.352085		10.2173	-0.623226		10.2173	-0.751495
	10.2248	-0.437546		10.2221	-0.424194		10.2256	2.50085		10.2215	-0.548744		10.2242	-0.423813		10.2248	-0.351167		10.224	-0.626087		10.2239	-0.748158
	10.2315	-0.439835		10.2287	-0.426483		10.2323	2.48082		10.2281	-0.549412		10.2308	-0.422287		10.2315	-0.353004		10.2306	-0.628471		10.2306	-0.746727
	10.2381	-0.444412		10.2354	-0.430679		10.239	2.46159		10.2348	-0.551081		10.2375	-0.42038		10.2381	-0.356678		10.2373	-0.629902		10.2373	-0.747204
	10.2448	-0.449371		10.2421	-0.433731		10.2456	2.44172		10.2415	-0.552416		10.2442	-0.418091		10.2448	-0.360658		10.2439	-0.629902		10.2439	-0.748158
	10.2515	-0.453186		10.2487	-0.434494		10.2523	2.42201		10.2481	-0.55275		10.2508	-0.419235		10.2515	-0.363719		10.2506	-0.627518		10.2506	-0.748634
	10.2581	-0.455093		10.2554	-0.434876		10.259	2.40231		10.2548	-0.551081		10.2575	-0.423431		10.2581	-0.36525		10.2573	-0.625134		10.2573	-0.749588
	10.2648	-0.455475		10.2621	-0.436401		10.2656	2.38228		10.2614	-0.549412		10.2642	-0.428009		10.2648	-0.365556		10.2639	-0.62561		10.2639	-0.752449
	10.2714	-0.455475		10.2688	-0.439072		10.2723	2.36177		10.2681	-0.549078		10.2708	-0.431824		10.2715	-0.365556		10.2706	-0.627518		10.2706	-0.75531
	10.2781	-0.455856		10.2754	-0.439453		10.279	2.34063		10.2748	-0.549078		10.2775	-0.435638		10.2781	-0.365862		10.2773	-0.629425		10.2773	-0.756741
	10.2848	-0.455475		10.2821	-0.438309		10.2856	2.31934		10.2814	-0.550079		10.2842	-0.439453		10.2848	-0.365556		10.284	-0.630379		10.2839	-0.757217
	10.2914	-0.453568		10.2888	-0.437546		10.2923	2.29851		10.2881	-0.550747		10.2908	-0.443268		10.2915	-0.364025		10.2906	-0.630856		10.2906	-0.757217
	10.2981	-0.45166		10.2954	-0.436783		10.2989	2.27785		10.2948	-0.550413		10.2975	-0.445938		10.2981	-0.362494		10.2973	-0.629902		10.2973	-0.759125
	10.3048	-0.449371		10.3021	-0.436783		10.3056	2.25735		10.3015	-0.548077		10.3042	-0.447082		10.3048	-0.360658		10.304	-0.627995		10.3039	-0.761032
	10.3115	-0.447846		10.3087	-0.43602		10.3123	2.23621		10.3081	-0.544071		10.3108	-0.447464		10.3115	-0.359433		10.3106	-0.624657		10.3106	-0.761986
	10.3181	-0.447464		10.3154	-0.435257		10.3189	2.21427		10.3148	-0.5404		10.3175	-0.447846		10.3181	-0.359127		10.3173	-0.622749		10.3173	-0.761032
	10.3248	-0.448227		10.3221	-0.434876		10.3256	2.19186		10.3215	-0.537396		10.3242	-0.44899		10.3248	-0.359739		10.3239	-0.622749		10.3239	-0.760555
	10.3315	-0.449753		10.3287	-0.433731		10.3323	2.16945		10.3281	-0.537062		10.3308	-0.450134		10.3315	-0.360964		10.3306	-0.623703		10.3306	-0.761509
	10.3381	-0.450897		10.3354	-0.431824		10.339	2.14688		10.3348	-0.538397		10.3375	-0.449753		10.3381	-0.361882		10.3373	-0.625134		10.3373	-0.763893
	10.3448	-0.452042		10.3421	-0.429535		10.3456	2.12463		10.3415	-0.541735		10.3442	-0.446701		10.3448	-0.362801		10.3439	-0.627041		10.3439	-0.766754
	10.3514	-0.453568		10.3488	-0.427628		10.3523	2.10285		10.3481	-0.545073		10.3508	-0.443268		10.3515	-0.364025		10.3506	-0.629425		10.3506	-0.770569
	10.3581	-0.455856		10.3554	-0.426102		10.359	2.08108		10.3548	-0.546741		10.3575	-0.439835		10.3581	-0.365862		10.3573	-0.632763		10.3573	-0.775337
	10.3648	-0.458527		10.3621	-0.424957		10.3656	2.05866		10.3614	-0.548077		10.3642	-0.437927		10.3648	-0.368005		10.364	-0.63467		10.3639	-0.779152
	10.3714	-0.461197		10.3688	-0.425339		10.3723	2.03609		10.3681	-0.547075		10.3708	-0.435638		10.3715	-0.370148		10.3706	-0.635624		10.3706	-0.779629
	10.3781	-0.464249		10.3754	-0.426865		10.3789	2.01416		10.3748	-0.54574		10.3775	-0.434494		10.3781	-0.372598		10.3773	-0.634193		10.3773	-0.778198
	10.3848	-0.466537		10.3821	-0.429153		10.3856	1.99223		10.3814	-0.544739		10.3842	-0.436783		10.3848	-0.374435		10.384	-0.632286		10.3839	-0.775337
	10.3915	-0.4673		10.3887	-0.431824		10.3923	1.96997		10.3881	-0.544405		10.3908	-0.442123		10.3915	-0.375047		10.3906	-0.628471		10.3906	-0.773907
	10.3981	-0.466156		10.3954	-0.434876		10.3989	1.9474		10.3948	-0.544405		10.3975	-0.447846		10.3981	-0.374128		10.3973	-0.624657		10.3973	-0.772476
	10.4048	-0.462723		10.4021	-0.437927		10.4056	1.92467		10.4015	-0.544405		10.4042	-0.450897		10.4048	-0.371373		10.404	-0.622273		10.4039	-0.770092
	10.4115	-0.458527		10.4087	-0.438309		10.4123	1.90099		10.4081	-0.544405		10.4108	-0.453186		10.4115	-0.368005		10.4106	-0.619888		10.4106	-0.766754
	10.4181	-0.455856		10.4154	-0.436783		10.419	1.87604		10.4148	-0.544071		10.4175	-0.454712		10.4181	-0.365862		10.4173	-0.619888		10.4173	-0.763893
	10.4248	-0.453568		10.4221	-0.434876		10.4256	1.85108		10.4215	-0.543404		10.4242	-0.45433		10.4248	-0.364025		10.4239	-0.621319		10.4239	-0.762939
	10.4314	-0.450897		10.4288	-0.433731		10.4323	1.82708		10.4281	-0.544405		10.4308	-0.453186		10.4315	-0.361882		10.4306	-0.622749		10.4306	-0.760555
	10.4381	-0.448608		10.4354	-0.433731		10.439	1.80419		10.4348	-0.54574		10.4375	-0.453186		10.4381	-0.360045		10.4373	-0.623703		10.4373	-0.758171
	10.4448	-0.448227		10.4421	-0.435638		10.4456	1.78178		10.4414	-0.544739		10.4442	-0.45433		10.4448	-0.359739		10.4439	-0.623703		10.4439	-0.755787
	10.4514	-0.450516		10.4488	-0.439835		10.4523	1.75969		10.4481	-0.543404		10.4508	-0.455856		10.4515	-0.361576		10.4506	-0.62418		10.4506	-0.756264
	10.4581	-0.45433		10.4554	-0.444794		10.4589	1.73791		10.4548	-0.54307		10.4575	-0.455093		10.4581	-0.364638		10.4573	-0.62418		10.4573	-0.757694
	10.4648	-0.458908		10.4621	-0.448227		10.4656	1.71582		10.4614	-0.542736		10.4642	-0.453949		10.4648	-0.368312		10.464	-0.624657		10.4639	-0.756741
	10.4715	-0.462723		10.4688	-0.449371		10.4723	1.69277		10.4681	-0.541067		10.4708	-0.453186		10.4715	-0.371373		10.4706	-0.625134		10.4706	-0.754356
	10.4781	-0.465012		10.4754	-0.448608		10.4789	1.66893		10.4748	-0.538063		10.4775	-0.450516		10.4781	-0.37321		10.4773	-0.62561		10.4773	-0.751019
	10.4848	-0.465774		10.4821	-0.447082		10.4856	1.64588		10.4815	-0.536728		10.4842	-0.447464		10.4848	-0.373822		10.484	-0.625134		10.4839	-0.749111
	10.4915	-0.464249		10.4887	-0.445938		10.4923	1.62427		10.4881	-0.538063		10.4908	-0.445557		10.4915	-0.372598		10.4906	-0.62561		10.4906	-0.747681
	10.4981	-0.460052		10.4954	-0.444031		10.499	1.60297		10.4948	-0.541067		10.4975	-0.446701		10.4981	-0.36923		10.4973	-0.626564		10.4973	-0.74625
	10.5048	-0.455856		10.5021	-0.439835		10.5056	1.58135		10.5015	-0.545073		10.5042	-0.447846		10.5048	-0.365862		10.5039	-0.627041		10.5039	-0.74625
	10.5114	-0.453568		10.5087	-0.434494		10.5123	1.56005		10.5081	-0.550079		10.5108	-0.449371		10.5115	-0.364025		10.5106	-0.627518		10.5106	-0.747204
	10.5181	-0.45433		10.5154	-0.429535		10.519	1.53859		10.5148	-0.554752		10.5175	-0.45166		10.5181	-0.364638		10.5173	-0.627518		10.5173	-0.750542
	10.5248	-0.456619		10.5221	-0.424576		10.5256	1.51714		10.5214	-0.560093		10.5242	-0.453186		10.5248	-0.366475		10.5239	-0.627518		10.5239	-0.754833
	10.5314	-0.458527		10.5288	-0.419235		10.5323	1.49568		10.5281	-0.563431		10.5308	-0.452423		10.5315	-0.368005		10.5306	-0.627995		10.5306	-0.758648
	10.5381	-0.460434		10.5354	-0.416565		10.5389	1.47486		10.5348	-0.5651		10.5375	-0.450134		10.5381	-0.369536		10.5373	-0.629425		10.5373	-0.761986
	10.5448	-0.462341		10.5421	-0.417709		10.5456	1.45372		10.5414	-0.563431		10.5442	-0.448608		10.5448	-0.371067		10.544	-0.631332		10.5439	-0.766277
	10.5515	-0.462341		10.5488	-0.420761		10.5523	1.43226		10.5481	-0.561094		10.5508	-0.447464		10.5515	-0.371067		10.5506	-0.632763		10.5506	-0.771999
	10.5581	-0.461578		10.5554	-0.42305		10.5589	1.4108		10.5548	-0.559425		10.5575	-0.447082		10.5581	-0.370455		10.5573	-0.633717		10.5573	-0.777245
	10.5648	-0.461197		10.5621	-0.425339		10.5656	1.38934		10.5615	-0.557423		10.5642	-0.447464		10.5648	-0.370148		10.564	-0.633717		10.5639	-0.779629
	10.5715	-0.462723		10.5687	-0.426865		10.5723	1.36725		10.5681	-0.555086		10.5708	-0.449371		10.5715	-0.371373		10.5706	-0.63324		10.5706	-0.779152
	10.5781	-0.465012		10.5754	-0.428009		10.579	1.34468		10.5748	-0.551748		10.5775	-0.450897		10.5781	-0.37321		10.5773	-0.632763		10.5773	-0.778198
	10.5848	-0.465774		10.5821	-0.428009		10.5856	1.32259		10.5815	-0.550079		10.5842	-0.452042		10.5848	-0.373822		10.5839	-0.632763		10.5839	-0.778675
	10.5915	-0.465774		10.5887	-0.427628		10.5923	1.30113		10.5881	-0.548077		10.5908	-0.452805		10.5915	-0.373822		10.5906	-0.63467		10.5906	-0.780106
	10.5981	-0.465393		10.5954	-0.427628		10.599	1.28063		10.5948	-0.546741		10.5975	-0.450897		10.5981	-0.373516		10.5973	-0.638008		10.5973	-0.781059
	10.6048	-0.463867		10.6021	-0.428772		10.6056	1.26012		10.6014	-0.546741		10.6042	-0.448227		10.6048	-0.372291		10.6039	-0.640392		10.6039	-0.780582
	10.6114	-0.461578		10.6088	-0.431442		10.6123	1.24009		10.6081	-0.54841		10.6108	-0.446701		10.6115	-0.370455		10.6106	-0.641823		10.6106	-0.780106
	10.6181	-0.45929		10.6154	-0.433731		10.6189	1.22023		10.6148	-0.550747		10.6175	-0.447464		10.6181	-0.368618		10.6173	-0.641823		10.6173	-0.780582
	10.6248	-0.458908		10.6221	-0.434494		10.6256	1.20068		10.6214	-0.552416		10.6242	-0.448227		10.6248	-0.368312		10.624	-0.641346		10.6239	-0.779152
	10.6314	-0.458908		10.6288	-0.434113		10.6323	1.18144		10.6281	-0.554419		10.6308	-0.449371		10.6315	-0.368312		10.6306	-0.641346		10.6306	-0.775337
	10.6381	-0.458908		10.6354	-0.434113		10.6389	1.16189		10.6348	-0.556087		10.6375	-0.452042		10.6381	-0.368312		10.6373	-0.6423		10.6373	-0.771046
	10.6448	-0.45929		10.6421	-0.434494		10.6456	1.14218		10.6415	-0.556755		10.6442	-0.457764		10.6448	-0.368618		10.644	-0.645161		10.6439	-0.767708
	10.6515	-0.459671		10.6487	-0.435638		10.6523	1.12232		10.6481	-0.555086		10.6508	-0.463867		10.6515	-0.368924		10.6506	-0.647068		10.6506	-0.764847
	10.6581	-0.460052		10.6554	-0.435257		10.659	1.10292		10.6548	-0.552082		10.6575	-0.468063		10.6581	-0.36923		10.6573	-0.647545		10.6573	-0.762463
	10.6648	-0.460815		10.6621	-0.436401		10.6656	1.08369		10.6615	-0.549746		10.6642	-0.471497		10.6648	-0.369842		10.6639	-0.646591		10.6639	-0.761509
	10.6715	-0.462341		10.6687	-0.437927		10.6723	1.06478		10.6681	-0.548744		10.6708	-0.474167		10.6715	-0.371067		10.6706	-0.644684		10.6706	-0.762939
	10.6781	-0.465012		10.6754	-0.439453		10.679	1.04618		10.6748	-0.54841		10.6775	-0.47493		10.6781	-0.37321		10.6773	-0.641823		10.6773	-0.765324
	10.6848	-0.466537		10.6821	-0.439072		10.6856	1.0279		10.6814	-0.548077		10.6842	-0.472259		10.6848	-0.374435		10.6839	-0.640392		10.6839	-0.769615
	10.6914	-0.466919		10.6888	-0.439072		10.6923	1.00994		10.6881	-0.547409		10.6908	-0.4673		10.6915	-0.374741		10.6906	-0.639915		10.6906	-0.774384
	10.6981	-0.466537		10.6954	-0.440597		10.6989	0.99198		10.6948	-0.548077		10.6975	-0.463104		10.6981	-0.374435		10.6973	-0.640869		10.6973	-0.778198
	10.7048	-0.465393		10.7021	-0.442886		10.7056	0.974337		10.7014	-0.550079		10.7042	-0.460052		10.7048	-0.373516		10.704	-0.642776		10.7039	-0.780106
	10.7114	-0.464249		10.7088	-0.445175		10.7123	0.956853		10.7081	-0.55275		10.7108	-0.457764		10.7115	-0.372598		10.7106	-0.644684		10.7106	-0.780582
	10.7181	-0.463486		10.7154	-0.44632		10.7189	0.939528		10.7148	-0.55542		10.7175	-0.456619		10.7181	-0.371985		10.7173	-0.645637		10.7173	-0.780106
	10.7248	-0.46463		10.7221	-0.44632		10.7256	0.922362		10.7215	-0.55809		10.7242	-0.456619		10.7248	-0.372904		10.724	-0.645161		10.7239	-0.779152
	10.7315	-0.466156		10.7287	-0.444794		10.7323	0.905037		10.7281	-0.561094		10.7308	-0.458908		10.7315	-0.374128		10.7306	-0.64373		10.7306	-0.777721
	10.7381	-0.466537		10.7354	-0.441742		10.739	0.887871		10.7348	-0.563431		10.7375	-0.461578		10.7381	-0.374435		10.7373	-0.641346		10.7373	-0.777245
	10.7448	-0.467682		10.7421	-0.438309		10.7456	0.870705		10.7415	-0.565434		10.7442	-0.463867		10.7448	-0.375353		10.7439	-0.638485		10.7439	-0.775814
	10.7515	-0.467682		10.7487	-0.437164		10.7523	0.85338		10.7481	-0.565434		10.7508	-0.464249		10.7515	-0.375353		10.7506	-0.637054		10.7506	-0.775814
	10.7581	-0.467682		10.7554	-0.439072		10.759	0.835737		10.7548	-0.564766		10.7575	-0.463867		10.7581	-0.375353		10.7573	-0.637531		10.7573	-0.77486
	10.7648	-0.465393		10.7621	-0.442505		10.7656	0.817935		10.7614	-0.564098		10.7642	-0.46196		10.7648	-0.373516		10.7639	-0.638008		10.7639	-0.771999
	10.7714	-0.463486		10.7688	-0.44632		10.7723	0.799815		10.7681	-0.564098		10.7708	-0.458908		10.7715	-0.371985		10.7706	-0.638962		10.7706	-0.769138
	10.7781	-0.462341		10.7754	-0.449371		10.779	0.781377		10.7748	-0.564098		10.7775	-0.456238		10.7781	-0.371067		10.7773	-0.641346		10.7773	-0.768185
	10.7848	-0.46196		10.7821	-0.452042		10.7856	0.763257		10.7814	-0.564098		10.7842	-0.453568		10.7848	-0.370761		10.784	-0.646591		10.7839	-0.769615
	10.7914	-0.46196		10.7888	-0.452423		10.7923	0.745455		10.7881	-0.563765		10.7908	-0.450516		10.7915	-0.370761		10.7906	-0.650883		10.7906	-0.770092
	10.7981	-0.462341		10.7954	-0.449753		10.7989	0.728289		10.7948	-0.564098		10.7975	-0.448227		10.7981	-0.371067		10.7973	-0.65279		10.7973	-0.771999
	10.8048	-0.465774		10.8021	-0.444031		10.8056	0.711759		10.8015	-0.5651		10.8042	-0.447082		10.8048	-0.373822		10.804	-0.654221		10.8039	-0.776768
	10.8115	-0.470352		10.8087	-0.439072		10.8123	0.695546		10.8081	-0.566101		10.8108	-0.447082		10.8115	-0.377496		10.8106	-0.656128		10.8106	-0.781536
	10.8181	-0.472259		10.8154	-0.436783		10.8189	0.679811		10.8148	-0.565434		10.8175	-0.447082		10.8181	-0.379027		10.8173	-0.656605		10.8173	-0.78392
	10.8248	-0.471115		10.8221	-0.436401		10.8256	0.664234		10.8215	-0.562429		10.8242	-0.446701		10.8248	-0.378109		10.8239	-0.655174		10.8239	-0.784874
	10.8315	-0.468445		10.8287	-0.43602		10.8323	0.648657		10.8281	-0.55809		10.8308	-0.447846		10.8315	-0.375965		10.8306	-0.651836		10.8306	-0.785828
	10.8381	-0.466537		10.8354	-0.436401		10.839	0.632286		10.8348	-0.553083		10.8375	-0.44899		10.8381	-0.374435		10.8373	-0.648975		10.8373	-0.787258
	10.8448	-0.464249		10.8421	-0.438309		10.8456	0.616233		10.8415	-0.549412		10.8442	-0.450516		10.8448	-0.372598		10.8439	-0.647545		10.8439	-0.785828
	10.8514	-0.461578		10.8488	-0.439835		10.8523	0.601133		10.8481	-0.547075		10.8508	-0.450516		10.8515	-0.370455		10.8506	-0.647545		10.8506	-0.783443
	10.8581	-0.460434		10.8554	-0.440597		10.859	0.587145		10.8548	-0.547743		10.8575	-0.44899		10.8581	-0.369536		10.8573	-0.648975		10.8573	-0.782967
	10.8648	-0.461578		10.8621	-0.44136		10.8656	0.572999		10.8614	-0.551748		10.8642	-0.446701		10.8648	-0.370455		10.864	-0.647545		10.8639	-0.78392
	10.8714	-0.463867		10.8688	-0.443268		10.8723	0.558376		10.8681	-0.55809		10.8708	-0.445175		10.8715	-0.372291		10.8706	-0.644684		10.8706	-0.783443
	10.8781	-0.465393		10.8754	-0.445938		10.8789	0.544389		10.8748	-0.564098		10.8775	-0.445557		10.8781	-0.373516		10.8773	-0.643253		10.8773	-0.780582
	10.8848	-0.46463		10.8821	-0.448608		10.8856	0.530879		10.8814	-0.567102		10.8842	-0.447464		10.8848	-0.372904		10.884	-0.645637		10.8839	-0.780106
	10.8915	-0.46196		10.8887	-0.449371		10.8923	0.517368		10.8881	-0.568104		10.8908	-0.449371		10.8915	-0.370761		10.8906	-0.65136		10.8906	-0.781536
	10.8981	-0.458908		10.8954	-0.448227		10.8989	0.502904		10.8948	-0.568438		10.8975	-0.453186		10.8981	-0.368312		10.8973	-0.656605		10.8973	-0.78249
	10.9048	-0.456238		10.9021	-0.444412		10.9056	0.487963		10.9015	-0.568438		10.9042	-0.458527		10.9048	-0.366168		10.904	-0.66042		10.9039	-0.78249
	10.9115	-0.452805		10.9087	-0.439835		10.9123	0.473658		10.9081	-0.566101		10.9108	-0.463486		10.9115	-0.363413		10.9106	-0.662804		10.9106	-0.78392
	10.9181	-0.449371		10.9154	-0.436783		10.919	0.460307		10.9148	-0.561094		10.9175	-0.465774		10.9181	-0.360658		10.9173	-0.663281		10.9173	-0.786304
	10.9248	-0.448227		10.9221	-0.435257		10.9256	0.447432		10.9215	-0.556755		10.9242	-0.465393		10.9248	-0.359739		10.9239	-0.659466		10.9239	-0.787258
	10.9314	-0.450134		10.9288	-0.434113		10.9323	0.43424		10.9281	-0.554752		10.9308	-0.463867		10.9315	-0.36127		10.9306	-0.653744		10.9306	-0.785351
	10.9381	-0.452423		10.9354	-0.434876		10.939	0.421365		10.9348	-0.554419		10.9375	-0.460815		10.9381	-0.363107		10.9373	-0.648498		10.9373	-0.78392
	10.9448	-0.454712		10.9421	-0.438309		10.9456	0.409444		10.9414	-0.554419		10.9442	-0.456238		10.9448	-0.364944		10.9439	-0.645637		10.9439	-0.78249
	10.9514	-0.457382		10.9488	-0.442886		10.9523	0.398318		10.9481	-0.555086		10.9508	-0.451279		10.9515	-0.367087		10.9506	-0.645637		10.9506	-0.781536
	10.9581	-0.461197		10.9554	-0.445175		10.9589	0.387351		10.9548	-0.558424		10.9575	-0.450134		10.9581	-0.370148		10.9573	-0.647068		10.9573	-0.779152
	10.9648	-0.463867		10.9621	-0.445557		10.9656	0.375907		10.9614	-0.562763		10.9642	-0.452423		10.9648	-0.372291		10.964	-0.647068		10.9639	-0.776291
	10.9715	-0.464249		10.9688	-0.445938		10.9723	0.364463		10.9681	-0.566101		10.9708	-0.456238		10.9715	-0.372598		10.9706	-0.64373		10.9706	-0.77486
	10.9781	-0.463486		10.9754	-0.444412		10.9789	0.353336		10.9748	-0.567436		10.9775	-0.460815		10.9781	-0.371985		10.9773	-0.638485		10.9773	-0.77486
	10.9848	-0.464249		10.9821	-0.441742		10.9856	0.342687		10.9815	-0.568438		10.9842	-0.465393		10.9848	-0.372598		10.984	-0.635624		10.9839	-0.775337
	10.9915	-0.465393		10.9887	-0.438309		10.9923	0.332038		10.9881	-0.568771		10.9908	-0.470734		10.9915	-0.373516		10.9906	-0.635147		10.9906	-0.776768
	10.9981	-0.465393		10.9954	-0.437164		10.999	0.320911		10.9948	-0.569439		10.9975	-0.473785		10.9981	-0.373516		10.9973	-0.635147		10.9973	-0.780582
	11.0048	-0.465393		11.0021	-0.439453		11.0056	0.309467		11.0015	-0.569773		11.0042	-0.474548		11.0048	-0.373516		11.0039	-0.634193		11.0039	-0.784397
	11.0114	-0.468063		11.0087	-0.442886		11.0123	0.297705		11.0081	-0.569105		11.0108	-0.474548		11.0115	-0.375659		11.0106	-0.636578		11.0106	-0.786304
	11.0181	-0.471497		11.0154	-0.447464		11.019	0.286102		11.0148	-0.566435		11.0175	-0.474167		11.0181	-0.378415		11.0173	-0.640392		11.0173	-0.785828
	11.0248	-0.472641		11.0221	-0.452042		11.0256	0.273863		11.0214	-0.562763		11.0242	-0.474167		11.0248	-0.379333		11.0239	-0.641346		11.0239	-0.782967
	11.0314	-0.473785		11.0288	-0.455475		11.0323	0.261784		11.0281	-0.559425		11.0308	-0.473404		11.0315	-0.380252		11.0306	-0.639915		11.0306	-0.781536
	11.0381	-0.47493		11.0354	-0.456238		11.0389	0.250498		11.0348	-0.557089		11.0375	-0.472259		11.0381	-0.38117		11.0373	-0.639439		11.0373	-0.780582
	11.0448	-0.477219		11.0421	-0.45433		11.0456	0.240008		11.0414	-0.555754		11.0442	-0.471115		11.0448	-0.383007		11.044	-0.640869		11.0439	-0.780582
	11.0515	-0.479126		11.0488	-0.45166		11.0523	0.230471		11.0481	-0.554752		11.0508	-0.469971		11.0515	-0.384538		11.0506	-0.6423		11.0506	-0.781059
	11.0581	-0.481796		11.0554	-0.448227		11.0589	0.221093		11.0548	-0.554752		11.0575	-0.468063		11.0581	-0.386681		11.0573	-0.6423		11.0573	-0.78249
	11.0648	-0.484467		11.0621	-0.444794		11.0656	0.212034		11.0615	-0.555754		11.0642	-0.465393		11.0648	-0.388824		11.064	-0.641346		11.0639	-0.784874
	11.0715	-0.485992		11.0687	-0.442123		11.0723	0.202497		11.0681	-0.557756		11.0708	-0.462723		11.0715	-0.390049		11.0706	-0.640392		11.0706	-0.785351
	11.0781	-0.484848		11.0754	-0.441742		11.079	0.192324		11.0748	-0.559759		11.0775	-0.461578		11.0781	-0.38913		11.0773	-0.638962		11.0773	-0.783443
	11.0848	-0.481415		11.0821	-0.444031		11.0856	0.181675		11.0815	-0.560427		11.0842	-0.460434		11.0848	-0.386375		11.0839	-0.638008		11.0839	-0.78249
	11.0915	-0.476074		11.0887	-0.447082		11.0923	0.171343		11.0881	-0.561428		11.0908	-0.459671		11.0915	-0.382088		11.0906	-0.638008		11.0906	-0.782013
	11.0981	-0.468063		11.0954	-0.449371		11.099	0.161807		11.0948	-0.562096		11.0975	-0.460815		11.0981	-0.375659		11.0973	-0.638008		11.0973	-0.781059
	11.1048	-0.461197		11.1021	-0.451279		11.1056	0.152747		11.1014	-0.562096		11.1042	-0.462723		11.1048	-0.370148		11.1039	-0.639439		11.1039	-0.782013
	11.1114	-0.456619		11.1088	-0.452042		11.1123	0.144164		11.1081	-0.56076		11.1108	-0.466156		11.1115	-0.366475		11.1106	-0.641823		11.1106	-0.785828
	11.1181	-0.456238		11.1154	-0.451279		11.1189	0.136375		11.1148	-0.56076		11.1175	-0.469589		11.1181	-0.366168		11.1173	-0.643253		11.1173	-0.790596
	11.1248	-0.457764		11.1221	-0.447464		11.1256	0.128746		11.1214	-0.561094		11.1242	-0.473785		11.1248	-0.367393		11.124	-0.642776		11.1239	-0.792503
	11.1314	-0.461197		11.1288	-0.443649		11.1323	0.120799		11.1281	-0.562763		11.1308	-0.476837		11.1315	-0.370148		11.1306	-0.644207		11.1306	-0.791073
	11.1381	-0.465393		11.1354	-0.442505		11.1389	0.111898		11.1348	-0.5651		11.1375	-0.477982		11.1381	-0.373516		11.1373	-0.648498		11.1373	-0.789165
	11.1448	-0.467682		11.1421	-0.443268		11.1456	0.102361		11.1415	-0.568438		11.1442	-0.476837		11.1448	-0.375353		11.144	-0.654221		11.1439	-0.785828
	11.1515	-0.4673		11.1487	-0.444412		11.1523	0.0923475		11.1481	-0.573444		11.1508	-0.474167		11.1515	-0.375047		11.1506	-0.66042		11.1506	-0.781059
	11.1581	-0.464249		11.1554	-0.447082		11.159	0.0821749		11.1548	-0.577116		11.1575	-0.470734		11.1581	-0.372598		11.1573	-0.667572		11.1573	-0.778675
	11.1648	-0.460434		11.1621	-0.452042		11.1656	0.0724792		11.1615	-0.578451		11.1642	-0.4673		11.1648	-0.369536		11.1639	-0.675201		11.1639	-0.781059
	11.1715	-0.456238		11.1687	-0.457001		11.1723	0.0635783		11.1681	-0.57745		11.1708	-0.46463		11.1715	-0.366168		11.1706	-0.679016		11.1706	-0.787258
	11.1781	-0.452423		11.1754	-0.45929		11.179	0.0551542		11.1748	-0.576115		11.1775	-0.462341		11.1781	-0.363107		11.1773	-0.678539		11.1773	-0.795364
	11.1848	-0.450516		11.1821	-0.458527		11.1856	0.0476837		11.1814	-0.575113		11.1842	-0.462341		11.1848	-0.361576		11.1839	-0.674725		11.1839	-0.80204
	11.1914	-0.450897		11.1888	-0.457382		11.1923	0.0406901		11.1881	-0.573778		11.1908	-0.462723		11.1915	-0.361882		11.1906	-0.67091		11.1906	-0.803947
	11.1981	-0.452042		11.1954	-0.456619		11.1989	0.0344912		11.1948	-0.572777		11.1975	-0.462341		11.1981	-0.362801		11.1973	-0.666142		11.1973	-0.801086
	11.2048	-0.453186		11.2021	-0.455093		11.2056	0.0279745		11.2014	-0.572443		11.2042	-0.461197		11.2048	-0.363719		11.204	-0.660896		11.2039	-0.796795
	11.2114	-0.455093		11.2088	-0.45433		11.2123	0.0216166		11.2081	-0.573444		11.2108	-0.460052		11.2115	-0.36525		11.2106	-0.656128		11.2106	-0.792503
	11.2181	-0.458908		11.2154	-0.45433		11.2189	0.0154177		11.2148	-0.574446		11.2175	-0.460434		11.2181	-0.368312		11.2173	-0.655174		11.2173	-0.787735
	11.2248	-0.464249		11.2221	-0.453568		11.2256	0.00890096		11.2215	-0.574779		11.2242	-0.462341		11.2248	-0.372598		11.224	-0.658035		11.2239	-0.782013
	11.2315	-0.470352		11.2287	-0.451279		11.2323	0.00222524		11.2281	-0.573778		11.2308	-0.463486		11.2315	-0.377496		11.2306	-0.662804		11.2306	-0.777721
	11.2381	-0.4776		11.2354	-0.448227		11.239	-0.0038147		11.2348	-0.572777		11.2375	-0.463867		11.2381	-0.383313		11.2373	-0.667095		11.2373	-0.776291
	11.2448	-0.483322		11.2421	-0.445175		11.2456	-0.008901		11.2415	-0.572443		11.2442	-0.463486		11.2448	-0.387905		11.2439	-0.669956		11.2439	-0.77486
	11.2515	-0.486755		11.2487	-0.442123		11.2523	-0.0138283		11.2481	-0.573111		11.2508	-0.463486		11.2515	-0.390661		11.2506	-0.67091		11.2506	-0.772953
	11.2581	-0.488281		11.2554	-0.439835		11.259	-0.0192324		11.2548	-0.573778		11.2575	-0.464249		11.2581	-0.391885		11.2573	-0.669479		11.2573	-0.772953
	11.2648	-0.487137		11.2621	-0.440979		11.2656	-0.0254313		11.2614	-0.574446		11.2642	-0.465393		11.2648	-0.390967		11.2639	-0.665665		11.2639	-0.776291
	11.2714	-0.483704		11.2688	-0.444412		11.2723	-0.032266		11.2681	-0.574779		11.2708	-0.465774		11.2715	-0.388212		11.2706	-0.663281		11.2706	-0.780582
	11.2781	-0.478745		11.2754	-0.447846		11.279	-0.0395775		11.2748	-0.574112		11.2775	-0.465774		11.2781	-0.384232		11.2773	-0.66042		11.2773	-0.783443
	11.2848	-0.475311		11.2821	-0.44899		11.2856	-0.0472069		11.2814	-0.572109		11.2842	-0.465012		11.2848	-0.381476		11.284	-0.658035		11.2839	-0.783443
	11.2914	-0.473404		11.2888	-0.450134		11.2923	-0.0543594		11.2881	-0.569773		11.2908	-0.463867		11.2915	-0.379945		11.2906	-0.657082		11.2906	-0.782967
	11.2981	-0.471497		11.2954	-0.452423		11.2989	-0.0608762		11.2948	-0.566769		11.2975	-0.46196		11.2981	-0.378415		11.2973	-0.658035		11.2973	-0.781536
	11.3048	-0.468826		11.3021	-0.45433		11.3056	-0.0669161		11.3015	-0.563765		11.3042	-0.460052		11.3048	-0.376271		11.304	-0.658989		11.3039	-0.779629
	11.3115	-0.468063		11.3087	-0.456619		11.3123	-0.0720024		11.3081	-0.562096		11.3108	-0.458908		11.3115	-0.375659		11.3106	-0.658035		11.3106	-0.778198
	11.3181	-0.469208		11.3154	-0.458527		11.3189	-0.0766118		11.3148	-0.563097		11.3175	-0.45929		11.3181	-0.376578		11.3173	-0.659466		11.3173	-0.776768
	11.3248	-0.469589		11.3221	-0.461197		11.3256	-0.081857		11.3215	-0.565434		11.3242	-0.460815		11.3248	-0.376884		11.3239	-0.662804		11.3239	-0.776768
	11.3315	-0.469589		11.3287	-0.462341		11.3323	-0.0874201		11.3281	-0.568104		11.3308	-0.462723		11.3315	-0.376884		11.3306	-0.666618		11.3306	-0.777721
	11.3381	-0.473023		11.3354	-0.462341		11.339	-0.0926654		11.3348	-0.57044		11.3375	-0.465012		11.3381	-0.379639		11.3373	-0.667572		11.3373	-0.779152
	11.3448	-0.480652		11.3421	-0.461197		11.3456	-0.0972748		11.3415	-0.571775		11.3442	-0.4673		11.3448	-0.385762		11.3439	-0.666142		11.3439	-0.780106
	11.3514	-0.489044		11.3488	-0.458908		11.3523	-0.102361		11.3481	-0.571442		11.3508	-0.469971		11.3515	-0.392498		11.3506	-0.664234		11.3506	-0.780106
	11.3581	-0.494385		11.3554	-0.457001		11.359	-0.108083		11.3548	-0.569439		11.3575	-0.473023		11.3581	-0.396784		11.3573	-0.661373		11.3573	-0.780106
	11.3648	-0.496292		11.3621	-0.457001		11.3656	-0.113646		11.3614	-0.565767		11.3642	-0.476074		11.3648	-0.398315		11.364	-0.657558		11.3639	-0.780582
	11.3714	-0.496674		11.3688	-0.458145		11.3723	-0.118733		11.3681	-0.562429		11.3708	-0.476456		11.3715	-0.398621		11.3706	-0.653267		11.3706	-0.781059
	11.3781	-0.494766		11.3754	-0.458527		11.3789	-0.123342		11.3748	-0.560427		11.3775	-0.47493		11.3781	-0.39709		11.3773	-0.65136		11.3773	-0.781059
	11.3848	-0.489426		11.3821	-0.456238		11.3856	-0.12811		11.3814	-0.560427		11.3842	-0.473023		11.3848	-0.392804		11.384	-0.65279		11.3839	-0.782013
	11.3915	-0.482178		11.3887	-0.453186		11.3923	-0.13272		11.3881	-0.561428		11.3908	-0.471878		11.3915	-0.386987		11.3906	-0.656128		11.3906	-0.78392
	11.3981	-0.475693		11.3954	-0.451279		11.3989	-0.137329		11.3948	-0.562429		11.3975	-0.470734		11.3981	-0.381782		11.3973	-0.657082		11.3973	-0.786304
	11.4048	-0.471115		11.4021	-0.450134		11.4056	-0.142574		11.4015	-0.563431		11.4042	-0.469589		11.4048	-0.378109		11.404	-0.656128		11.4039	-0.789165
	11.4115	-0.4673		11.4087	-0.451279		11.4123	-0.147979		11.4081	-0.565767		11.4108	-0.471115		11.4115	-0.375047		11.4106	-0.653744		11.4106	-0.792503
	11.4181	-0.464249		11.4154	-0.455475		11.419	-0.152747		11.4148	-0.569105		11.4175	-0.473785		11.4181	-0.372598		11.4173	-0.650406		11.4173	-0.795841
	11.4248	-0.461578		11.4221	-0.460815		11.4256	-0.156561		11.4215	-0.571442		11.4242	-0.475693		11.4248	-0.370455		11.4239	-0.644684		11.4239	-0.797749
	11.4314	-0.460052		11.4288	-0.464249		11.4323	-0.159899		11.4281	-0.572777		11.4308	-0.475311		11.4315	-0.36923		11.4306	-0.640392		11.4306	-0.798702
	11.4381	-0.460815		11.4354	-0.463867		11.439	-0.162284		11.4348	-0.573111		11.4375	-0.472641		11.4381	-0.369842		11.4373	-0.639439		11.4373	-0.80061
	11.4448	-0.465012		11.4421	-0.462341		11.4456	-0.164032		11.4414	-0.573444		11.4442	-0.469971		11.4448	-0.37321		11.4439	-0.641823		11.4439	-0.801086
	11.4514	-0.471497		11.4488	-0.460434		11.4523	-0.166257		11.4481	-0.572443		11.4508	-0.465393		11.4515	-0.378415		11.4506	-0.646591		11.4506	-0.797749
	11.4581	-0.476837		11.4554	-0.457764		11.4589	-0.170231		11.4548	-0.57044		11.4575	-0.459671		11.4581	-0.382701		11.4573	-0.653744		11.4573	-0.79298
	11.4648	-0.479507		11.4621	-0.455856		11.4656	-0.17484		11.4614	-0.568771		11.4642	-0.45433		11.4648	-0.384844		11.464	-0.661373		11.4639	-0.790596
	11.4715	-0.481796		11.4688	-0.455856		11.4723	-0.17945		11.4681	-0.568438		11.4708	-0.45166		11.4715	-0.386681		11.4706	-0.665665		11.4706	-0.789165
	11.4781	-0.481796		11.4754	-0.458527		11.4789	-0.183264		11.4748	-0.569105		11.4775	-0.453186		11.4781	-0.386681		11.4773	-0.666618		11.4773	-0.786781
	11.4848	-0.48027		11.4821	-0.459671		11.4856	-0.187079		11.4815	-0.571108		11.4842	-0.456619		11.4848	-0.385456		11.484	-0.665665		11.4839	-0.784397
	11.4915	-0.4776		11.4887	-0.458527		11.4923	-0.190576		11.4881	-0.573111		11.4908	-0.462341		11.4915	-0.383313		11.4906	-0.662327		11.4906	-0.787258
	11.4981	-0.475311		11.4954	-0.455856		11.499	-0.193278		11.4948	-0.574112		11.4975	-0.468063		11.4981	-0.381476		11.4973	-0.658512		11.4973	-0.792026
	11.5048	-0.474167		11.5021	-0.452805		11.5056	-0.195662		11.5015	-0.574446		11.5042	-0.472641		11.5048	-0.380558		11.5039	-0.653267		11.5039	-0.793934
	11.5114	-0.472259		11.5087	-0.451279		11.5123	-0.198046		11.5081	-0.574779		11.5108	-0.473023		11.5115	-0.379027		11.5106	-0.649452		11.5106	-0.792503
	11.5181	-0.470734		11.5154	-0.451279		11.519	-0.201702		11.5148	-0.575113		11.5175	-0.469971		11.5181	-0.377802		11.5173	-0.647068		11.5173	-0.792026
	11.5248	-0.469971		11.5221	-0.453568		11.5256	-0.205676		11.5214	-0.574779		11.5242	-0.465774		11.5248	-0.37719		11.5239	-0.649452		11.5239	-0.794411
	11.5314	-0.469208		11.5288	-0.455856		11.5323	-0.209649		11.5281	-0.573778		11.5308	-0.46196		11.5315	-0.376578		11.5306	-0.654221		11.5306	-0.796795
	11.5381	-0.469589		11.5354	-0.456619		11.5389	-0.212987		11.5348	-0.573111		11.5375	-0.458145		11.5381	-0.376884		11.5373	-0.659943		11.5373	-0.797749
	11.5448	-0.470352		11.5421	-0.455475		11.5456	-0.216007		11.5414	-0.573111		11.5442	-0.455475		11.5448	-0.377496		11.544	-0.665188		11.5439	-0.798225
	11.5515	-0.471497		11.5488	-0.453949		11.5523	-0.218391		11.5481	-0.574112		11.5508	-0.455475		11.5515	-0.378415		11.5506	-0.669479		11.5506	-0.800133
	11.5581	-0.471878		11.5554	-0.450516		11.5589	-0.219981		11.5548	-0.574779		11.5575	-0.457382		11.5581	-0.378721		11.5573	-0.67234		11.5573	-0.802517
	11.5648	-0.471497		11.5621	-0.44632		11.5656	-0.221252		11.5615	-0.574779		11.5642	-0.458527		11.5648	-0.378415		11.564	-0.67234		11.5639	-0.801086
	11.5715	-0.469971		11.5687	-0.444031		11.5723	-0.223001		11.5681	-0.573111		11.5708	-0.457764		11.5715	-0.37719		11.5706	-0.671387		11.5706	-0.797749
	11.5781	-0.466537		11.5754	-0.445557		11.579	-0.225862		11.5748	-0.572443		11.5775	-0.457764		11.5781	-0.374435		11.5773	-0.67091		11.5773	-0.794887
	11.5848	-0.463104		11.5821	-0.450897		11.5856	-0.2292		11.5815	-0.571775		11.5842	-0.459671		11.5848	-0.371679		11.5839	-0.669479		11.5839	-0.794887
	11.5915	-0.460052		11.5887	-0.456238		11.5923	-0.232697		11.5881	-0.57044		11.5908	-0.46196		11.5915	-0.36923		11.5906	-0.668526		11.5906	-0.797272
	11.5981	-0.458527		11.5954	-0.460052		11.599	-0.235875		11.5948	-0.568771		11.5975	-0.463486		11.5981	-0.368005		11.5973	-0.669479		11.5973	-0.798702
	11.6048	-0.457764		11.6021	-0.460052		11.6056	-0.238895		11.6014	-0.566101		11.6042	-0.465393		11.6048	-0.367393		11.6039	-0.671864		11.6039	-0.799179
	11.6114	-0.457764		11.6088	-0.456619		11.6123	-0.241439		11.6081	-0.5651		11.6108	-0.467682		11.6115	-0.367393		11.6106	-0.673771		11.6106	-0.797272
	11.6181	-0.460052		11.6154	-0.452805		11.6189	-0.243664		11.6148	-0.565434		11.6175	-0.469208		11.6181	-0.36923		11.6173	-0.674248		11.6173	-0.79298
	11.6248	-0.461578		11.6221	-0.448608		11.6256	-0.245571		11.6214	-0.566769		11.6242	-0.470734		11.6248	-0.370455		11.624	-0.676155		11.6239	-0.788689
	11.6314	-0.463104		11.6288	-0.445938		11.6323	-0.247478		11.6281	-0.56777		11.6308	-0.472259		11.6315	-0.371679		11.6306	-0.677109		11.6306	-0.785351
	11.6381	-0.464249		11.6354	-0.445175		11.6389	-0.249545		11.6348	-0.57044		11.6375	-0.472641		11.6381	-0.372598		11.6373	-0.677109		11.6373	-0.785351
	11.6448	-0.466537		11.6421	-0.447846		11.6456	-0.251611		11.6415	-0.574779		11.6442	-0.471497		11.6448	-0.374435		11.644	-0.674725		11.6439	-0.788212
	11.6515	-0.468445		11.6487	-0.451279		11.6523	-0.253995		11.6481	-0.579453		11.6508	-0.471115		11.6515	-0.375965		11.6506	-0.673294		11.6506	-0.793457
	11.6581	-0.468063		11.6554	-0.45433		11.659	-0.256221		11.6548	-0.582457		11.6575	-0.471497		11.6581	-0.375659		11.6573	-0.673294		11.6573	-0.798702
	11.6648	-0.466919		11.6621	-0.455856		11.6656	-0.258764		11.6615	-0.584459		11.6642	-0.472259		11.6648	-0.374741		11.6639	-0.673771		11.6639	-0.803471
	11.6715	-0.465774		11.6687	-0.456619		11.6723	-0.261148		11.6681	-0.586128		11.6708	-0.473023		11.6715	-0.373822		11.6706	-0.674725		11.6706	-0.806809
	11.6781	-0.464249		11.6754	-0.456238		11.679	-0.263691		11.6748	-0.58713		11.6775	-0.474548		11.6781	-0.372598		11.6773	-0.674725		11.6773	-0.806332
	11.6848	-0.462723		11.6821	-0.45433		11.6856	-0.266234		11.6814	-0.587463		11.6842	-0.476837		11.6848	-0.371373		11.6839	-0.675678		11.6839	-0.803947
	11.6914	-0.462723		11.6888	-0.452423		11.6923	-0.268618		11.6881	-0.58713		11.6908	-0.477982		11.6915	-0.371373		11.6906	-0.676632		11.6906	-0.802994
	11.6981	-0.463486		11.6954	-0.450516		11.6989	-0.270685		11.6948	-0.585461		11.6975	-0.478363		11.6981	-0.371985		11.6973	-0.675201		11.6973	-0.805378
	11.7048	-0.463486		11.7021	-0.447464		11.7056	-0.272433		11.7014	-0.583792		11.7042	-0.477982		11.7048	-0.371985		11.704	-0.671864		11.7039	-0.806809
	11.7114	-0.462723		11.7088	-0.443649		11.7123	-0.273863		11.7081	-0.581789		11.7108	-0.477219		11.7115	-0.371373		11.7106	-0.668049		11.7106	-0.806332
	11.7181	-0.462723		11.7154	-0.440597		11.7189	-0.275453		11.7148	-0.580454		11.7175	-0.4776		11.7181	-0.371373		11.7173	-0.666618		11.7173	-0.806332
	11.7248	-0.464249		11.7221	-0.44136		11.7256	-0.277519		11.7215	-0.58012		11.7242	-0.48027		11.7248	-0.372598		11.724	-0.666142		11.7239	-0.806332
	11.7315	-0.463867		11.7287	-0.444031		11.7323	-0.279268		11.7281	-0.58012		11.7308	-0.484467		11.7315	-0.372291		11.7306	-0.666142		11.7306	-0.802994
	11.7381	-0.464249		11.7354	-0.44632		11.739	-0.28038		11.7348	-0.581455		11.7375	-0.487137		11.7381	-0.372598		11.7373	-0.667095		11.7373	-0.796318
	11.7448	-0.466919		11.7421	-0.448227		11.7456	-0.280857		11.7415	-0.581455		11.7442	-0.485229		11.7448	-0.374741		11.7439	-0.670433		11.7439	-0.791073
	11.7515	-0.471878		11.7487	-0.449753		11.7523	-0.281334		11.7481	-0.580454		11.7508	-0.481033		11.7515	-0.378721		11.7506	-0.674248		11.7506	-0.789165
	11.7581	-0.475311		11.7554	-0.449753		11.759	-0.28197		11.7548	-0.579119		11.7575	-0.4776		11.7581	-0.381476		11.7573	-0.676155		11.7573	-0.790119
	11.7648	-0.475311		11.7621	-0.447082		11.7656	-0.282288		11.7614	-0.578117		11.7642	-0.474548		11.7648	-0.381476		11.7639	-0.675678		11.7639	-0.79155
	11.7714	-0.474548		11.7688	-0.443268		11.7723	-0.282764		11.7681	-0.579119		11.7708	-0.471497		11.7715	-0.380864		11.7706	-0.675201		11.7706	-0.79298
	11.7781	-0.474167		11.7754	-0.44136		11.779	-0.283559		11.7748	-0.579453		11.7775	-0.469208		11.7781	-0.380558		11.7773	-0.674725		11.7773	-0.793934
	11.7848	-0.473785		11.7821	-0.443268		11.7856	-0.285308		11.7814	-0.580788		11.7842	-0.468445		11.7848	-0.380252		11.784	-0.674248		11.7839	-0.793934
	11.7914	-0.471878		11.7888	-0.445938		11.7923	-0.287056		11.7881	-0.581789		11.7908	-0.469208		11.7915	-0.378721		11.7906	-0.673294		11.7906	-0.79298
	11.7981	-0.469971		11.7954	-0.447082		11.7989	-0.288169		11.7948	-0.582457		11.7975	-0.468826		11.7981	-0.37719		11.7973	-0.67234		11.7973	-0.79155
	11.8048	-0.469589		11.8021	-0.447082		11.8056	-0.288169		11.8015	-0.581455		11.8042	-0.4673		11.8048	-0.376884		11.804	-0.669956		11.8039	-0.794411
	11.8115	-0.470352		11.8087	-0.447846		11.8123	-0.28801		11.8081	-0.577116		11.8108	-0.465774		11.8115	-0.377496		11.8106	-0.665188		11.8106	-0.800133
	11.8181	-0.472259		11.8154	-0.447082		11.8189	-0.288169		11.8148	-0.573111		11.8175	-0.46463		11.8181	-0.379027		11.8173	-0.66042		11.8173	-0.805378
	11.8248	-0.474167		11.8221	-0.445175		11.8256	-0.288486		11.8215	-0.57044		11.8242	-0.464249		11.8248	-0.380558		11.8239	-0.657558		11.8239	-0.809193
	11.8315	-0.474548		11.8287	-0.444412		11.8323	-0.288804		11.8281	-0.57044		11.8308	-0.46463		11.8315	-0.380864		11.8306	-0.656128		11.8306	-0.812054
	11.8381	-0.473023		11.8354	-0.447082		11.839	-0.290076		11.8348	-0.571442		11.8375	-0.46463		11.8381	-0.379639		11.8373	-0.655651		11.8373	-0.813961
	11.8448	-0.471497		11.8421	-0.451279		11.8456	-0.292142		11.8415	-0.572777		11.8442	-0.465012		11.8448	-0.378415		11.8439	-0.657558		11.8439	-0.813961
	11.8514	-0.470352		11.8488	-0.454712		11.8523	-0.294208		11.8481	-0.575781		11.8508	-0.466537		11.8515	-0.377496		11.8506	-0.660896		11.8506	-0.811577
	11.8581	-0.469208		11.8554	-0.456619		11.859	-0.296116		11.8548	-0.579119		11.8575	-0.469208		11.8581	-0.376578		11.8573	-0.662804		11.8573	-0.80967
	11.8648	-0.467682		11.8621	-0.456238		11.8656	-0.297387		11.8614	-0.581455		11.8642	-0.471497		11.8648	-0.375353		11.864	-0.662804		11.8639	-0.810146
	11.8714	-0.466156		11.8688	-0.453568		11.8723	-0.2985		11.8681	-0.582123		11.8708	-0.472259		11.8715	-0.374128		11.8706	-0.66185		11.8706	-0.809193
	11.8781	-0.466156		11.8754	-0.447846		11.8789	-0.298023		11.8748	-0.581789		11.8775	-0.473785		11.8781	-0.374128		11.8773	-0.66185		11.8773	-0.804424
	11.8848	-0.467682		11.8821	-0.440597		11.8856	-0.297705		11.8814	-0.581789		11.8842	-0.474167		11.8848	-0.375353		11.884	-0.662327		11.8839	-0.798702
	11.8915	-0.469208		11.8887	-0.434113		11.8923	-0.298341		11.8881	-0.581455		11.8908	-0.473785		11.8915	-0.376578		11.8906	-0.663281		11.8906	-0.793934
	11.8981	-0.470734		11.8954	-0.430298		11.8989	-0.299136		11.8948	-0.581121		11.8975	-0.472259		11.8981	-0.377802		11.8973	-0.664234		11.8973	-0.792503
	11.9048	-0.472259		11.9021	-0.429535		11.9056	-0.299295		11.9015	-0.581789		11.9042	-0.471115		11.9048	-0.379027		11.904	-0.664711		11.9039	-0.792026
	11.9115	-0.47493		11.9087	-0.431061		11.9123	-0.299454		11.9081	-0.58279		11.9108	-0.470352		11.9115	-0.38117		11.9106	-0.662804		11.9106	-0.79155
	11.9181	-0.478745		11.9154	-0.433731		11.919	-0.300407		11.9148	-0.58279		11.9175	-0.468826		11.9181	-0.384232		11.9173	-0.659943		11.9173	-0.791073
	11.9248	-0.482559		11.9221	-0.43602		11.9256	-0.30152		11.9215	-0.581121		11.9242	-0.466537		11.9248	-0.387293		11.9239	-0.656128		11.9239	-0.790596
	11.9314	-0.484848		11.9288	-0.437927		11.9323	-0.301361		11.9281	-0.578785		11.9308	-0.463867		11.9315	-0.38913		11.9306	-0.655174		11.9306	-0.791073
	11.9381	-0.487137		11.9354	-0.440216		11.939	-0.300248		11.9348	-0.576448		11.9375	-0.461578		11.9381	-0.390967		11.9373	-0.655174		11.9373	-0.791073
	11.9448	-0.489044		11.9421	-0.440979		11.9456	-0.299136		11.9414	-0.574779		11.9442	-0.461197		11.9448	-0.392498		11.9439	-0.656605		11.9439	-0.79155
	11.9514	-0.489807		11.9488	-0.441742		11.9523	-0.297864		11.9481	-0.574446		11.9508	-0.461578		11.9515	-0.39311		11.9506	-0.658512		11.9506	-0.79298
	11.9581	-0.487137		11.9554	-0.442123		11.9589	-0.296275		11.9548	-0.575113		11.9575	-0.461197		11.9581	-0.390967		11.9573	-0.658989		11.9573	-0.794411
	11.9648	-0.481415		11.9621	-0.443268		11.9656	-0.294526		11.9614	-0.576448		11.9642	-0.458527		11.9648	-0.386375		11.964	-0.657558		11.9639	-0.793934
	11.9715	-0.474548		11.9688	-0.444412		11.9723	-0.293573		11.9681	-0.577784		11.9708	-0.453949		11.9715	-0.380864		11.9706	-0.654221		11.9706	-0.791073
	11.9781	-0.467682		11.9754	-0.443649		11.9789	-0.29405		11.9748	-0.578785		11.9775	-0.449753		11.9781	-0.375353		11.9773	-0.651836		11.9773	-0.786781
	11.9848	-0.461578		11.9821	-0.442123		11.9856	-0.295321		11.9815	-0.579453		11.9842	-0.446701		11.9848	-0.370455		11.984	-0.649929		11.9839	-0.778675
	11.9915	-0.457382		11.9887	-0.440216		11.9923	-0.296593		11.9881	-0.579119		11.9908	-0.445557		11.9915	-0.367087		11.9906	-0.648498		11.9906	-0.769138
	11.9981	-0.455856		11.9954	-0.437546		11.999	-0.297229		11.9948	-0.579119		11.9975	-0.447082		11.9981	-0.365862		11.9973	-0.645161		11.9973	-0.763893
	12.0048	-0.456619		12.0021	-0.434113		12.0056	-0.296275		12.0015	-0.578785		12.0042	-0.450897		12.0048	-0.366475		12.0039	-0.6423		12.0039	-0.764847
	12.0114	-0.458908		12.0087	-0.431824		12.0123	-0.294685		12.0081	-0.577784		12.0108	-0.456238		12.0115	-0.368312		12.0106	-0.640392		12.0106	-0.767231
	12.0181	-0.461197		12.0154	-0.430298		12.019	-0.292301		12.0148	-0.576448		12.0175	-0.460815		12.0181	-0.370148		12.0173	-0.640869		12.0173	-0.769138
	12.0248	-0.46196		12.0221	-0.430298		12.0256	-0.289917		12.0214	-0.575781		12.0242	-0.462723		12.0248	-0.370761		12.0239	-0.643253		12.0239	-0.772953
	12.0314	-0.461197		12.0288	-0.431824		12.0323	-0.287374		12.0281	-0.574779		12.0308	-0.46196		12.0315	-0.370148		12.0306	-0.648498		12.0306	-0.781536
	12.0381	-0.458908		12.0354	-0.434494		12.0389	-0.285467		12.0348	-0.572777		12.0375	-0.45929		12.0381	-0.368312		12.0373	-0.657558		12.0373	-0.790596
	12.0448	-0.455856		12.0421	-0.437164		12.0456	-0.284195		12.0414	-0.571108		12.0442	-0.458145		12.0448	-0.365862		12.044	-0.666142		12.0439	-0.795841
	12.0515	-0.453186		12.0488	-0.437927		12.0523	-0.282764		12.0481	-0.571775		12.0508	-0.458145		12.0515	-0.363719		12.0506	-0.671864		12.0506	-0.798225
	12.0581	-0.450516		12.0554	-0.437546		12.0589	-0.280857		12.0548	-0.573111		12.0575	-0.459671		12.0581	-0.361576		12.0573	-0.67091		12.0573	-0.800133
	12.0648	-0.448608		12.0621	-0.43602		12.0656	-0.27895		12.0615	-0.572443		12.0642	-0.460052		12.0648	-0.360045		12.064	-0.664711		12.0639	-0.801563
	12.0715	-0.447846		12.0687	-0.431824		12.0723	-0.278155		12.0681	-0.570774		12.0708	-0.460434		12.0715	-0.359433		12.0706	-0.655651		12.0706	-0.799179
	12.0781	-0.447082		12.0754	-0.426102		12.079	-0.277519		12.0748	-0.570774		12.0775	-0.460815		12.0781	-0.358821		12.0773	-0.645637		12.0773	-0.79298
	12.0848	-0.44632		12.0821	-0.421905		12.0856	-0.276248		12.0815	-0.574446		12.0842	-0.46196		12.0848	-0.358208		12.0839	-0.637531		12.0839	-0.788689
	12.0915	-0.445175		12.0887	-0.419617		12.0923	-0.27434		12.0881	-0.578117		12.0908	-0.462723		12.0915	-0.35729		12.0906	-0.631332		12.0906	-0.787735
	12.0981	-0.444031		12.0954	-0.418854		12.099	-0.272115		12.0948	-0.58012		12.0975	-0.462341		12.0981	-0.356371		12.0973	-0.627995		12.0973	-0.789165
	12.1048	-0.442886		12.1021	-0.417709		12.1056	-0.269572		12.1014	-0.580454		12.1042	-0.460815		12.1048	-0.355453		12.1039	-0.629902		12.1039	-0.791073
	12.1114	-0.440979		12.1088	-0.418854		12.1123	-0.266075		12.1081	-0.579786		12.1108	-0.460434		12.1115	-0.353922		12.1106	-0.634193		12.1106	-0.79298
	12.1181	-0.439835		12.1154	-0.421143		12.1189	-0.263055		12.1148	-0.57745		12.1175	-0.461197		12.1181	-0.353004		12.1173	-0.638485		12.1173	-0.795364
	12.1248	-0.440597		12.1221	-0.42305		12.1256	-0.261148		12.1214	-0.575113		12.1242	-0.461197		12.1248	-0.353616		12.124	-0.640392		12.1239	-0.797749
	12.1314	-0.442123		12.1288	-0.423431		12.1323	-0.260194		12.1281	-0.573111		12.1308	-0.460052		12.1315	-0.354841		12.1306	-0.640869		12.1306	-0.797749
	12.1381	-0.443268		12.1354	-0.423813		12.1389	-0.258923		12.1348	-0.574446		12.1375	-0.45929		12.1381	-0.355759		12.1373	-0.642776		12.1373	-0.795364
	12.1448	-0.444794		12.1421	-0.424576		12.1456	-0.256697		12.1415	-0.576782		12.1442	-0.460052		12.1448	-0.356984		12.144	-0.642776		12.1439	-0.790596
	12.1515	-0.446701		12.1487	-0.424957		12.1523	-0.2532		12.1481	-0.578451		12.1508	-0.45929		12.1515	-0.358515		12.1506	-0.640392		12.1506	-0.788212
	12.1581	-0.44632		12.1554	-0.424194		12.159	-0.248591		12.1548	-0.578785		12.1575	-0.455475		12.1581	-0.358208		12.1573	-0.637531		12.1573	-0.787735
	12.1648	-0.442505		12.1621	-0.424957		12.1656	-0.243505		12.1615	-0.57745		12.1642	-0.451279		12.1648	-0.355147		12.1639	-0.636101		12.1639	-0.788689
	12.1715	-0.437164		12.1687	-0.426483		12.1723	-0.238736		12.1681	-0.576115		12.1708	-0.447846		12.1715	-0.350861		12.1706	-0.63467		12.1706	-0.789165
	12.1781	-0.431442		12.1754	-0.426483		12.179	-0.235399		12.1748	-0.574779		12.1775	-0.445175		12.1781	-0.346268		12.1773	-0.632286		12.1773	-0.789165
	12.1848	-0.426483		12.1821	-0.424576		12.1856	-0.233014		12.1814	-0.575447		12.1842	-0.444412		12.1848	-0.342288		12.1839	-0.629425		12.1839	-0.788212
	12.1914	-0.422669		12.1888	-0.421524		12.1923	-0.231584		12.1881	-0.577784		12.1908	-0.445175		12.1915	-0.339227		12.1906	-0.628471		12.1906	-0.786304
	12.1981	-0.421905		12.1954	-0.417709		12.1989	-0.230471		12.1948	-0.581121		12.1975	-0.447464		12.1981	-0.338614		12.1973	-0.629902		12.1973	-0.782013
	12.2048	-0.423813		12.2021	-0.413895		12.2056	-0.2292		12.2014	-0.583458		12.2042	-0.448227		12.2048	-0.340145		12.204	-0.63467		12.2039	-0.776768
	12.2114	-0.426865		12.2088	-0.410461		12.2123	-0.226816		12.2081	-0.583792		12.2108	-0.448227		12.2115	-0.342595		12.2106	-0.639439		12.2106	-0.77343
	12.2181	-0.429916		12.2154	-0.408173		12.2189	-0.222842		12.2148	-0.58279		12.2175	-0.448608		12.2181	-0.345044		12.2173	-0.641823		12.2173	-0.771522
	12.2248	-0.432587		12.2221	-0.405502		12.2256	-0.218232		12.2215	-0.580454		12.2242	-0.450134		12.2248	-0.347187		12.224	-0.6423		12.2239	-0.770569
	12.2315	-0.434876		12.2287	-0.403595		12.2323	-0.213146		12.2281	-0.578451		12.2308	-0.450516		12.2315	-0.349024		12.2306	-0.640392		12.2306	-0.769138
	12.2381	-0.435257		12.2354	-0.403595		12.239	-0.207742		12.2348	-0.578117		12.2375	-0.450516		12.2381	-0.34933		12.2373	-0.638008		12.2373	-0.767708
	12.2448	-0.43335		12.2421	-0.405121		12.2456	-0.202656		12.2415	-0.579786		12.2442	-0.45166		12.2448	-0.347799		12.2439	-0.634193		12.2439	-0.767231
	12.2515	-0.430679		12.2487	-0.405884		12.2523	-0.197887		12.2481	-0.58279		12.2508	-0.453186		12.2515	-0.345656		12.2506	-0.631809		12.2506	-0.765324
	12.2581	-0.428009		12.2554	-0.403976		12.259	-0.193437		12.2548	-0.584459		12.2575	-0.45166		12.2581	-0.343513		12.2573	-0.633717		12.2573	-0.761509
	12.2648	-0.425339		12.2621	-0.400925		12.2656	-0.188828		12.2614	-0.584125		12.2642	-0.444794		12.2648	-0.34137		12.2639	-0.638485		12.2639	-0.757694
	12.2714	-0.42305		12.2688	-0.399399		12.2723	-0.184377		12.2681	-0.582123		12.2708	-0.436401		12.2715	-0.339533		12.2706	-0.641823		12.2706	-0.75531
	12.2781	-0.419998		12.2754	-0.399017		12.279	-0.180086		12.2748	-0.58012		12.2775	-0.428772		12.2781	-0.337084		12.2773	-0.640869		12.2773	-0.752926
	12.2848	-0.416946		12.2821	-0.400162		12.2856	-0.175476		12.2814	-0.57745		12.2842	-0.423813		12.2848	-0.334634		12.284	-0.638962		12.2839	-0.750065
	12.2914	-0.413132		12.2888	-0.401306		12.2923	-0.169754		12.2881	-0.574779		12.2908	-0.419235		12.2915	-0.331573		12.2906	-0.636101		12.2906	-0.750065
	12.2981	-0.408173		12.2954	-0.403214		12.2989	-0.163714		12.2948	-0.574112		12.2975	-0.415039		12.2981	-0.327593		12.2973	-0.632286		12.2973	-0.753403
	12.3048	-0.402832		12.3021	-0.405884		12.3056	-0.158628		12.3015	-0.576115		12.3042	-0.413132		12.3048	-0.323307		12.304	-0.628471		12.3039	-0.756264
	12.3115	-0.39711		12.3087	-0.40741		12.3123	-0.1537		12.3081	-0.579453		12.3108	-0.414276		12.3115	-0.318714		12.3106	-0.627518		12.3106	-0.757217
	12.3181	-0.39444		12.3154	-0.405884		12.3189	-0.148614		12.3148	-0.581789		12.3175	-0.416183		12.3181	-0.316571		12.3173	-0.629425		12.3173	-0.756264
	12.3248	-0.39444		12.3221	-0.401688		12.3256	-0.14321		12.3215	-0.582123		12.3242	-0.416565		12.3248	-0.316571		12.3239	-0.631332		12.3239	-0.75531
	12.3315	-0.396728		12.3287	-0.39711		12.3323	-0.137806		12.3281	-0.582123		12.3308	-0.415802		12.3315	-0.318408		12.3306	-0.630856		12.3306	-0.75388
	12.3381	-0.400162		12.3354	-0.393295		12.339	-0.132084		12.3348	-0.582123		12.3375	-0.415421		12.3381	-0.321164		12.3373	-0.628471		12.3373	-0.75388
	12.3448	-0.403595		12.3421	-0.390244		12.3456	-0.124931		12.3415	-0.581121		12.3442	-0.415421		12.3448	-0.323919		12.3439	-0.626087		12.3439	-0.754356
	12.3514	-0.40741		12.3488	-0.388718		12.3523	-0.117461		12.3481	-0.58012		12.3508	-0.416183		12.3515	-0.326981		12.3506	-0.621796		12.3506	-0.756741
	12.3581	-0.409699		12.3554	-0.388336		12.359	-0.10999		12.3548	-0.580454		12.3575	-0.417328		12.3581	-0.328817		12.3573	-0.616074		12.3573	-0.758171
	12.3648	-0.41008		12.3621	-0.387192		12.3656	-0.102997		12.3614	-0.582123		12.3642	-0.418472		12.3648	-0.329124		12.364	-0.611305		12.3639	-0.759125
	12.3714	-0.408173		12.3688	-0.384522		12.3723	-0.0960032		12.3681	-0.582123		12.3708	-0.419617		12.3715	-0.327593		12.3706	-0.607014		12.3706	-0.759602
	12.3781	-0.405121		12.3754	-0.381851		12.3789	-0.0893275		12.3748	-0.579786		12.3775	-0.420761		12.3781	-0.325144		12.3773	-0.603676		12.3773	-0.758648
	12.3848	-0.402069		12.3821	-0.381088		12.3856	-0.0832876		12.3814	-0.576782		12.3842	-0.421524		12.3848	-0.322694		12.384	-0.599861		12.3839	-0.756264
	12.3915	-0.399017		12.3887	-0.38147		12.3923	-0.0772476		12.3881	-0.574446		12.3908	-0.419235		12.3915	-0.320245		12.3906	-0.594616		12.3906	-0.753403
	12.3981	-0.395966		12.3954	-0.38147		12.3989	-0.0707308		12.3948	-0.572777		12.3975	-0.415802		12.3981	-0.317796		12.3973	-0.588894		12.3973	-0.751972
	12.4048	-0.393677		12.4021	-0.38147		12.4056	-0.0638962		12.4015	-0.571775		12.4042	-0.413132		12.4048	-0.315959		12.404	-0.584602		12.4039	-0.750065
	12.4115	-0.392151		12.4087	-0.382614		12.4123	-0.0567436		12.4081	-0.574112		12.4108	-0.41275		12.4115	-0.314734		12.4106	-0.581741		12.4106	-0.745773
	12.4181	-0.392151		12.4154	-0.384903		12.419	-0.0492732		12.4148	-0.578451		12.4175	-0.411987		12.4181	-0.314734		12.4173	-0.580311		12.4173	-0.739098
	12.4248	-0.391769		12.4221	-0.385666		12.4256	-0.0419617		12.4215	-0.583458		12.4242	-0.410461		12.4248	-0.314428		12.4239	-0.579834		12.4239	-0.733852
	12.4314	-0.391006		12.4288	-0.384522		12.4323	-0.0344912		12.4281	-0.586796		12.4308	-0.410843		12.4315	-0.313816		12.4306	-0.580788		12.4306	-0.731945
	12.4381	-0.390244		12.4354	-0.382996		12.439	-0.0268618		12.4348	-0.589132		12.4375	-0.41275		12.4381	-0.313204		12.4373	-0.583172		12.4373	-0.729084
	12.4448	-0.389481		12.4421	-0.382233		12.4456	-0.0181198		12.4414	-0.590468		12.4442	-0.413895		12.4448	-0.312591		12.4439	-0.585556		12.4439	-0.724792
	12.4514	-0.390244		12.4488	-0.381851		12.4523	-0.0090599		12.4481	-0.590134		12.4508	-0.413132		12.4515	-0.313204		12.4506	-0.58651		12.4506	-0.720501
	12.4581	-0.391388		12.4554	-0.379944		12.4589	-0.0009537		12.4548	-0.589132		12.4575	-0.411987		12.4581	-0.314122		12.4573	-0.585556		12.4573	-0.71907
	12.4648	-0.392532		12.4621	-0.376892		12.4656	0.020504		12.4614	-0.588799		12.4642	-0.413132		12.4648	-0.315041		12.464	-0.583649		12.4639	-0.71764
	12.4715	-0.392914		12.4688	-0.373459		12.4723	0.0457764		12.4681	-0.589466		12.4708	-0.414276		12.4715	-0.315347		12.4706	-0.581264		12.4706	-0.715256
	12.4781	-0.392532		12.4754	-0.369644		12.4789	0.0720024		12.4748	-0.5898		12.4775	-0.414276		12.4781	-0.315041		12.4773	-0.577927		12.4773	-0.714302
	12.4848	-0.391006		12.4821	-0.366592		12.4856	0.0963211		12.4815	-0.588799		12.4842	-0.410843		12.4848	-0.313816		12.484	-0.575066		12.4839	-0.714779
	12.4915	-0.388336		12.4887	-0.362778		12.4923	0.118256		12.4881	-0.58713		12.4908	-0.405121		12.4915	-0.311673		12.4906	-0.573158		12.4906	-0.714302
	12.4981	-0.384522		12.4954	-0.357819		12.499	0.143051		12.4948	-0.586796		12.4975	-0.397491		12.4981	-0.308611		12.4973	-0.572205		12.4973	-0.710964
	12.5048	-0.379944		12.5021	-0.354385		12.5056	0.172138		12.5015	-0.588465		12.5042	-0.389099		12.5048	-0.304937		12.5039	-0.571251		12.5039	-0.706673
	12.5114	-0.376892		12.5087	-0.353241		12.5123	0.203609		12.5081	-0.589466		12.5108	-0.382996		12.5115	-0.302488		12.5106	-0.570774		12.5106	-0.701904
	12.5181	-0.37384		12.5154	-0.354004		12.519	0.236034		12.5148	-0.590134		12.5175	-0.378036		12.5181	-0.300039		12.5173	-0.56982		12.5173	-0.69809
	12.5248	-0.371933		12.5221	-0.354767		12.5256	0.268936		12.5214	-0.590468		12.5242	-0.374985		12.5248	-0.298508		12.5239	-0.56839		12.5239	-0.695229
	12.5314	-0.370789		12.5288	-0.355148		12.5323	0.302315		12.5281	-0.590468		12.5308	-0.375366		12.5315	-0.29759		12.5306	-0.566482		12.5306	-0.696182
	12.5381	-0.37117		12.5354	-0.354767		12.5389	0.33474		12.5348	-0.588799		12.5375	-0.379562		12.5381	-0.297896		12.5373	-0.564098		12.5373	-0.701427
	12.5448	-0.371551		12.5421	-0.350952		12.5456	0.365257		12.5414	-0.584125		12.5442	-0.383377		12.5448	-0.298202		12.544	-0.563145		12.5439	-0.709057
	12.5515	-0.371933		12.5488	-0.344849		12.5523	0.394821		12.5481	-0.580788		12.5508	-0.383759		12.5515	-0.298508		12.5506	-0.563145		12.5506	-0.715733
	12.5581	-0.372314		12.5554	-0.337982		12.5589	0.423431		12.5548	-0.578451		12.5575	-0.383377		12.5581	-0.298814		12.5573	-0.563145		12.5573	-0.720024
	12.5648	-0.371551		12.5621	-0.333404		12.5656	0.452995		12.5615	-0.578451		12.5642	-0.383377		12.5648	-0.298202		12.564	-0.562191		12.5639	-0.720501
	12.5715	-0.3685		12.5687	-0.331497		12.5723	0.483513		12.5681	-0.579119		12.5708	-0.384522		12.5715	-0.295753		12.5706	-0.56076		12.5706	-0.717163
	12.5781	-0.363541		12.5754	-0.333786		12.579	0.515461		12.5748	-0.58012		12.5775	-0.382996		12.5781	-0.291773		12.5773	-0.55933		12.5773	-0.710487
	12.5848	-0.359345		12.5821	-0.338745		12.5856	0.547886		12.5815	-0.581789		12.5842	-0.379944		12.5848	-0.288405		12.5839	-0.557899		12.5839	-0.701904
	12.5915	-0.355911		12.5887	-0.34256		12.5923	0.580788		12.5881	-0.582457		12.5908	-0.376511		12.5915	-0.28565		12.5906	-0.557423		12.5906	-0.692844
	12.5981	-0.353241		12.5954	-0.34523		12.599	0.614643		12.5948	-0.582457		12.5975	-0.373077		12.5981	-0.283506		12.5973	-0.557899		12.5973	-0.687599
	12.6048	-0.350571		12.6021	-0.34523		12.6056	0.647545		12.6014	-0.581455		12.6042	-0.367355		12.6048	-0.281363		12.6039	-0.557899		12.6039	-0.686169
	12.6114	-0.348663		12.6088	-0.34256		12.6123	0.680447		12.6081	-0.580788		12.6108	-0.360489		12.6115	-0.279833		12.6106	-0.556469		12.6106	-0.688076
	12.6181	-0.347519		12.6154	-0.337982		12.6189	0.713348		12.6148	-0.580788		12.6175	-0.354767		12.6181	-0.278914		12.6173	-0.553608		12.6173	-0.69046
	12.6248	-0.345612		12.6221	-0.333023		12.6256	0.745773		12.6214	-0.579453		12.6242	-0.351334		12.6248	-0.277383		12.624	-0.549793		12.6239	-0.691414
	12.6314	-0.34256		12.6288	-0.329208		12.6323	0.778198		12.6281	-0.578785		12.6308	-0.349426		12.6315	-0.274934		12.6306	-0.544548		12.6306	-0.691891
	12.6381	-0.339508		12.6354	-0.325775		12.6389	0.807762		12.6348	-0.579119		12.6375	-0.348663		12.6381	-0.272485		12.6373	-0.539303		12.6373	-0.692368
	12.6448	-0.338745		12.6421	-0.323105		12.6456	0.834465		12.6415	-0.58012		12.6442	-0.350189		12.6448	-0.271873		12.644	-0.535011		12.6439	-0.692368
	12.6515	-0.339508		12.6487	-0.322342		12.6523	0.860214		12.6481	-0.581121		12.6508	-0.351715		12.6515	-0.272485		12.6506	-0.532627		12.6506	-0.690937
	12.6581	-0.340271		12.6554	-0.322342		12.659	0.890255		12.6548	-0.581789		12.6575	-0.352478		12.6581	-0.273097		12.6573	-0.53072		12.6573	-0.686169
	12.6648	-0.341034		12.6621	-0.321579		12.6656	0.925541		12.6615	-0.583792		12.6642	-0.353241		12.6648	-0.273709		12.6639	-0.530243		12.6639	-0.680924
	12.6715	-0.341034		12.6687	-0.31929		12.6723	0.964642		12.6681	-0.587463		12.6708	-0.354004		12.6715	-0.273709		12.6706	-0.53072		12.6706	-0.676155
	12.6781	-0.341797		12.6754	-0.317001		12.679	1.00613		12.6748	-0.590468		12.6775	-0.354385		12.6781	-0.274322		12.6773	-0.53072		12.6773	-0.67091
	12.6848	-0.341797		12.6821	-0.316238		12.6856	1.04904		12.6814	-0.592136		12.6842	-0.352478		12.6848	-0.274322		12.6839	-0.531673		12.6839	-0.664711
	12.6914	-0.340271		12.6888	-0.315094		12.6923	1.09243		12.6881	-0.592804		12.6908	-0.349426		12.6915	-0.273097		12.6906	-0.534058		12.6906	-0.66042
	12.6981	-0.338364		12.6954	-0.312805		12.6989	1.13249		12.6948	-0.59247		12.6975	-0.347137		12.6981	-0.271566		12.6973	-0.537396		12.6973	-0.659943
	12.7048	-0.335693		12.7021	-0.310135		12.7056	1.16825		12.7014	-0.591135		12.7042	-0.343704		12.7048	-0.269423		12.704	-0.538349		12.7039	-0.66185
	12.7114	-0.33226		12.7088	-0.307846		12.7123	1.20163		12.7081	-0.588131		12.7108	-0.340271		12.7115	-0.266668		12.7106	-0.535488		12.7106	-0.662804
	12.7181	-0.32692		12.7154	-0.305557		12.7189	1.23453		12.7148	-0.584459		12.7175	-0.338745		12.7181	-0.262382		12.7173	-0.529766		12.7173	-0.661373
	12.7248	-0.322342		12.7221	-0.302505		12.7256	1.26839		12.7215	-0.581121		12.7242	-0.339127		12.7248	-0.258708		12.724	-0.524044		12.7239	-0.659466
	12.7315	-0.319672		12.7287	-0.299454		12.7323	1.30177		12.7281	-0.579119		12.7308	-0.339127		12.7315	-0.256565		12.7306	-0.517845		12.7306	-0.657082
	12.7381	-0.318527		12.7354	-0.296402		12.739	1.33419		12.7348	-0.579119		12.7375	-0.338364		12.7381	-0.255646		12.7373	-0.508785		12.7373	-0.653744
	12.7448	-0.319672		12.7421	-0.294876		12.7456	1.36709		12.7415	-0.58012		12.7442	-0.337982		12.7448	-0.256565		12.7439	-0.501633		12.7439	-0.648498
	12.7515	-0.321579		12.7487	-0.296783		12.7523	1.40142		12.7481	-0.581789		12.7508	-0.337601		12.7515	-0.258096		12.7506	-0.498295		12.7506	-0.64373
	12.7581	-0.322723		12.7554	-0.299835		12.759	1.43671		12.7548	-0.583458		12.7575	-0.335693		12.7581	-0.259014		12.7573	-0.496387		12.7573	-0.641346
	12.7648	-0.320435		12.7621	-0.30098		12.7656	1.47104		12.7614	-0.585461		12.7642	-0.333786		12.7648	-0.257177		12.7639	-0.492573		12.7639	-0.641823
	12.7714	-0.314713		12.7688	-0.299454		12.7723	1.50442		12.7681	-0.586796		12.7708	-0.33226		12.7715	-0.252585		12.7706	-0.488281		12.7706	-0.6423
	12.7781	-0.307846		12.7754	-0.296783		12.779	1.53971		12.7748	-0.58713		12.7775	-0.33226		12.7781	-0.247074		12.7773	-0.487328		12.7773	-0.643253
	12.7848	-0.301361		12.7821	-0.293732		12.7856	1.57642		12.7814	-0.587797		12.7842	-0.33226		12.7848	-0.241869		12.784	-0.489712		12.7839	-0.644207
	12.7914	-0.296021		12.7888	-0.288773		12.7923	1.61314		12.7881	-0.587797		12.7908	-0.331879		12.7915	-0.237583		12.7906	-0.491619		12.7906	-0.647068
	12.7981	-0.29335		12.7954	-0.282288		12.7989	1.64986		12.7948	-0.589132		12.7975	-0.331116		12.7981	-0.23544		12.7973	-0.493526		12.7973	-0.648975
	12.8048	-0.291824		12.8021	-0.276947		12.8056	1.68848		12.8015	-0.590134		12.8042	-0.328827		12.8048	-0.234215		12.804	-0.496864		12.8039	-0.648498
	12.8115	-0.29068		12.8087	-0.274658		12.8123	1.72806		12.8081	-0.591469		12.8108	-0.326157		12.8115	-0.233297		12.8106	-0.499725		12.8106	-0.647068
	12.8181	-0.289917		12.8154	-0.273895		12.8189	1.76525		12.8148	-0.591135		12.8175	-0.321198		12.8181	-0.232685		12.8173	-0.496387		12.8173	-0.64373
	12.8248	-0.289536		12.8221	-0.273895		12.8256	1.79958		12.8215	-0.588131		12.8242	-0.316238		12.8248	-0.232379		12.8239	-0.487328		12.8239	-0.6423
	12.8315	-0.289536		12.8287	-0.274277		12.8323	1.83201		12.8281	-0.585127		12.8308	-0.311661		12.8315	-0.232379		12.8306	-0.479221		12.8306	-0.6423
	12.8381	-0.288391		12.8354	-0.274658		12.839	1.86348		12.8348	-0.582123		12.8375	-0.305939		12.8381	-0.23146		12.8373	-0.47493		12.8373	-0.642776
	12.8448	-0.286102		12.8421	-0.274277		12.8456	1.89495		12.8415	-0.579786		12.8442	-0.300598		12.8448	-0.229623		12.8439	-0.472069		12.8439	-0.642776
	12.8514	-0.28305		12.8488	-0.271606		12.8523	1.92833		12.8481	-0.577784		12.8508	-0.296402		12.8515	-0.227174		12.8506	-0.468731		12.8506	-0.643253
	12.8581	-0.279236		12.8554	-0.267029		12.859	1.96266		12.8548	-0.577116		12.8575	-0.295258		12.8581	-0.224112		12.8573	-0.466824		12.8573	-0.644207
	12.8648	-0.273132		12.8621	-0.26207		12.8656	1.99604		12.8614	-0.579786		12.8642	-0.294495		12.8648	-0.219214		12.864	-0.469208		12.8639	-0.644684
	12.8714	-0.265884		12.8688	-0.257873		12.8723	2.02847		12.8681	-0.583458		12.8708	-0.29335		12.8715	-0.213397		12.8706	-0.470638		12.8706	-0.640869
	12.8781	-0.259399		12.8754	-0.254059		12.8789	2.0628		12.8748	-0.586796		12.8775	-0.291824		12.8781	-0.208192		12.8773	-0.468254		12.8773	-0.632763
	12.8848	-0.255585		12.8821	-0.248337		12.8856	2.09904		12.8814	-0.587463		12.8842	-0.291061		12.8848	-0.205131		12.884	-0.464439		12.8839	-0.625134
	12.8915	-0.25444		12.8887	-0.242233		12.8923	2.13432		12.8881	-0.583792		12.8908	-0.289154		12.8915	-0.204212		12.8906	-0.461101		12.8906	-0.618935
	12.8981	-0.25444		12.8954	-0.237274		12.8989	2.1677		12.8948	-0.578451		12.8975	-0.286484		12.8981	-0.204212		12.8973	-0.458717		12.8973	-0.614643
	12.9048	-0.254822		12.9021	-0.232697		12.9056	2.20108		12.9015	-0.572443		12.9042	-0.284958		12.9048	-0.204518		12.904	-0.455379		12.9039	-0.609875
	12.9115	-0.255203		12.9087	-0.226974		12.9123	2.23541		12.9081	-0.566435		12.9108	-0.283813		12.9115	-0.204825		12.9106	-0.451565		12.9106	-0.605106
	12.9181	-0.254822		12.9154	-0.221252		12.919	2.26736		12.9148	-0.561428		12.9175	-0.281906		12.9181	-0.204518		12.9173	-0.445843		12.9173	-0.600815
	12.9248	-0.25444		12.9221	-0.220108		12.9256	2.29645		12.9215	-0.56076		12.9242	-0.279999		12.9248	-0.204212		12.9239	-0.439167		12.9239	-0.596046
	12.9314	-0.253296		12.9288	-0.22316		12.9323	2.32458		12.9281	-0.5651		12.9308	-0.278854		12.9315	-0.203294		12.9306	-0.432968		12.9306	-0.589848
	12.9381	-0.252151		12.9354	-0.226974		12.939	2.35415		12.9348	-0.571442		12.9375	-0.276947		12.9381	-0.202375		12.9373	-0.427723		12.9373	-0.582218
	12.9448	-0.249863		12.9421	-0.229645		12.9456	2.38323		12.9414	-0.575781		12.9442	-0.273895		12.9448	-0.200539		12.9439	-0.424862		12.9439	-0.577927
	12.9514	-0.244522		12.9488	-0.231552		12.9523	2.41089		12.9481	-0.578117		12.9508	-0.271225		12.9515	-0.196252		12.9506	-0.422478		12.9506	-0.577927
	12.9581	-0.238037		12.9554	-0.232315		12.9589	2.43902		12.9548	-0.578117		12.9575	-0.269699		12.9581	-0.191048		12.9573	-0.41914		12.9573	-0.579357
	12.9648	-0.231171		12.9621	-0.230408		12.9656	2.46859		12.9614	-0.576115		12.9642	-0.267792		12.9648	-0.185537		12.964	-0.416279		12.9639	-0.580311
	12.9715	-0.22583		12.9688	-0.225449		12.9723	2.49672		12.9681	-0.572443		12.9708	-0.263596		12.9715	-0.181251		12.9706	-0.413418		12.9706	-0.580311
	12.9781	-0.222778		12.9754	-0.219727		12.9789	2.52247		12.9748	-0.570106		12.9775	-0.259781		12.9781	-0.178801		12.9773	-0.410557		12.9773	-0.579834
	12.9848	-0.222397		12.9821	-0.214386		12.9856	2.54726		12.9815	-0.570106		12.9842	-0.256729		12.9848	-0.178495		12.984	-0.407219		12.9839	-0.577927
	12.9915	-0.225067		12.9887	-0.207138		12.9923	2.57206		12.9881	-0.571442		12.9908	-0.253296		12.9915	-0.180638		12.9906	-0.404835		12.9906	-0.576496
	12.9981	-0.227356		12.9954	-0.198364		12.999	2.59733		12.9948	-0.572777		12.9975	-0.249863		12.9981	-0.182475		12.9973	-0.404358		12.9973	-0.576496
	13.0048	-0.226212		13.0021	-0.190353		13.0056	2.62117		13.0015	-0.572777		13.0042	-0.247192		13.0048	-0.181557		13.0039	-0.404835		13.0039	-0.577927
	13.0114	-0.222397		13.0087	-0.185013		13.0123	2.64454		13.0081	-0.572443		13.0108	-0.244904		13.0115	-0.178495		13.0106	-0.403881		13.0106	-0.57745
	13.0181	-0.216293		13.0154	-0.180817		13.019	2.66933		13.0148	-0.571108		13.0175	-0.24147		13.0181	-0.173597		13.0173	-0.400066		13.0173	-0.572681
	13.0248	-0.21019		13.0221	-0.177002		13.0256	2.69365		13.0214	-0.568104		13.0242	-0.238037		13.0248	-0.168698		13.0239	-0.393867		13.0239	-0.564575
	13.0314	-0.204086		13.0288	-0.175095		13.0323	2.71606		13.0281	-0.564766		13.0308	-0.234985		13.0315	-0.1638		13.0306	-0.387192		13.0306	-0.555038
	13.0381	-0.199509		13.0354	-0.174332		13.0389	2.73466		13.0348	-0.563765		13.0375	-0.231934		13.0381	-0.160126		13.0373	-0.38147		13.0373	-0.544548
	13.0448	-0.196838		13.0421	-0.173569		13.0456	2.75278		13.0414	-0.566435		13.0442	-0.2285		13.0448	-0.157983		13.044	-0.376701		13.0439	-0.536442
	13.0515	-0.193787		13.0488	-0.17128		13.0523	2.77138		13.0481	-0.57044		13.0508	-0.226974		13.0515	-0.155534		13.0506	-0.37241		13.0506	-0.529289
	13.0581	-0.18959		13.0554	-0.168228		13.0589	2.79093		13.0548	-0.574112		13.0575	-0.226212		13.0581	-0.152166		13.0573	-0.370026		13.0573	-0.526428
	13.0648	-0.184631		13.0621	-0.164795		13.0656	2.81239		13.0615	-0.575781		13.0642	-0.224304		13.0648	-0.148186		13.064	-0.368118		13.0639	-0.525474
	13.0715	-0.180817		13.0687	-0.161362		13.0723	2.83575		13.0681	-0.575447		13.0708	-0.220871		13.0715	-0.145124		13.0706	-0.365734		13.0706	-0.525951
	13.0781	-0.177002		13.0754	-0.159836		13.079	2.85959		13.0748	-0.574112		13.0775	-0.216675		13.0781	-0.142063		13.0773	-0.362873		13.0773	-0.526428
	13.0848	-0.173187		13.0821	-0.157928		13.0856	2.88343		13.0815	-0.571442		13.0842	-0.211716		13.0848	-0.139001		13.0839	-0.359535		13.0839	-0.525474
	13.0915	-0.170517		13.0887	-0.154877		13.0923	2.9068		13.0881	-0.568438		13.0908	-0.206375		13.0915	-0.136858		13.0906	-0.356197		13.0906	-0.523567
	13.0981	-0.168228		13.0954	-0.150299		13.099	2.93016		13.0948	-0.564766		13.0975	-0.200272		13.0981	-0.135021		13.0973	-0.352859		13.0973	-0.520706
	13.1048	-0.164032		13.1021	-0.146484		13.1056	2.94924		13.1014	-0.563097		13.1042	-0.19722		13.1048	-0.131654		13.1039	-0.349998		13.1039	-0.517845
	13.1114	-0.156021		13.1088	-0.144958		13.1123	2.9645		13.1081	-0.563431		13.1108	-0.195694		13.1115	-0.125224		13.1106	-0.346661		13.1106	-0.51403
	13.1181	-0.146866		13.1154	-0.143051		13.1189	2.97976		13.1148	-0.564432		13.1175	-0.193787		13.1181	-0.117877		13.1173	-0.342846		13.1173	-0.509262
	13.1248	-0.137711		13.1221	-0.139618		13.1256	2.99692		13.1214	-0.5651		13.1242	-0.191116		13.1248	-0.110529		13.124	-0.339031		13.1239	-0.504971
	13.1314	-0.128555		13.1288	-0.133514		13.1323	3.0117		13.1281	-0.566101		13.1308	-0.187302		13.1315	-0.103181		13.1306	-0.333309		13.1306	-0.501633
	13.1381	-0.120544		13.1354	-0.125885		13.1389	3.0241		13.1348	-0.568438		13.1375	-0.18425		13.1381	-0.0967519		13.1373	-0.32568		13.1373	-0.498772
	13.1448	-0.114822		13.1421	-0.117111		13.1456	3.03698		13.1415	-0.569439		13.1442	-0.180054		13.1448	-0.0921595		13.144	-0.317574		13.1439	-0.495911
	13.1515	-0.112152		13.1487	-0.107575		13.1523	3.05033		13.1481	-0.568438		13.1508	-0.175476		13.1515	-0.0900165		13.1506	-0.310421		13.1506	-0.489712
	13.1581	-0.109863		13.1554	-0.0980377		13.159	3.06129		13.1548	-0.566101		13.1575	-0.17128		13.1581	-0.0881795		13.1573	-0.304699		13.1573	-0.482082
	13.1648	-0.106812		13.1621	-0.0907898		13.1656	3.06749		13.1615	-0.564766		13.1642	-0.168991		13.1648	-0.0857303		13.1639	-0.300884		13.1639	-0.474453
	13.1715	-0.102615		13.1687	-0.0873566		13.1723	3.07226		13.1681	-0.563097		13.1708	-0.166321		13.1715	-0.0823626		13.1706	-0.298023		13.1706	-0.468254
	13.1781	-0.0968933		13.1754	-0.0862122		13.179	3.07894		13.1748	-0.560093		13.1775	-0.16098		13.1781	-0.0777702		13.1773	-0.294208		13.1773	-0.463486
	13.1848	-0.0915527		13.1821	-0.0858307		13.1856	3.08847		13.1814	-0.557089		13.1842	-0.153732		13.1848	-0.0734841		13.1839	-0.290394		13.1839	-0.459194
	13.1914	-0.0862122		13.1888	-0.0850677		13.1923	3.09896		13.1881	-0.554419		13.1908	-0.146484		13.1915	-0.0691979		13.1906	-0.284195		13.1906	-0.45681
	13.1981	-0.082016		13.1954	-0.0804901		13.1989	3.11089		13.1948	-0.551748		13.1975	-0.139999		13.1981	-0.0658302		13.1973	-0.275612		13.1973	-0.455856
	13.2048	-0.0793457		13.2021	-0.0720978		13.2056	3.12519		13.2014	-0.54841		13.2042	-0.133896		13.2048	-0.0636871		13.204	-0.264168		13.2039	-0.453949
	13.2114	-0.0774384		13.2088	-0.0606537		13.2123	3.13997		13.2081	-0.546074		13.2108	-0.128937		13.2115	-0.0621563		13.2106	-0.252724		13.2106	-0.451088
	13.2181	-0.0743866		13.2154	-0.050354		13.2189	3.15046		13.2148	-0.546741		13.2175	-0.123978		13.2181	-0.0597071		13.2173	-0.24271		13.2173	-0.445366
	13.2248	-0.0679016		13.2221	-0.0400543		13.2256	3.15714		13.2215	-0.549412		13.2242	-0.118256		13.2248	-0.0545025		13.224	-0.236034		13.2239	-0.439167
	13.2315	-0.0591278		13.2287	-0.0297546		13.2323	3.16381		13.2281	-0.553083		13.2308	-0.111771		13.2315	-0.0474609		13.2306	-0.230789		13.2306	-0.431061
	13.2381	-0.0495911		13.2354	-0.0205994		13.239	3.1724		13.2348	-0.556755		13.2375	-0.104904		13.2381	-0.039807		13.2373	-0.226021		13.2373	-0.422001
	13.2448	-0.0400543		13.2421	-0.0144958		13.2456	3.18003		13.2415	-0.56076		13.2442	-0.0972748		13.2448	-0.0321531		13.2439	-0.221252		13.2439	-0.412941
	13.2515	-0.030899		13.2487	-0.0102997		13.2523	3.18575		13.2481	-0.563431		13.2508	-0.0888824		13.2515	-0.0248054		13.2506	-0.216961		13.2506	-0.402927
	13.2581	-0.0232697		13.2554	-0.0053406		13.259	3.1929		13.2548	-0.562763		13.2575	-0.0801086		13.2581	-0.0186823		13.2573	-0.212193		13.2573	-0.394344
	13.2648	-0.0179291		13.2621	0.00076294		13.2656	3.20053		13.2614	-0.560093		13.2642	-0.0724792		13.2648	-0.0143961		13.2639	-0.205517		13.2639	-0.385761
	13.2714	-0.01297		13.2688	0.00801086		13.2723	3.20435		13.2681	-0.557423		13.2708	-0.0671387		13.2715	-0.0104161		13.2706	-0.199318		13.2706	-0.378132
	13.2781	-0.0072479		13.2754	0.0167847		13.279	3.20435		13.2748	-0.556087		13.2775	-0.063324		13.2781	-0.0058238		13.2773	-0.193596		13.2773	-0.370979
	13.2848	0.00038147		13.2821	0.0270844		13.2856	3.20101		13.2814	-0.554085		13.2842	-0.0610352		13.2848	0.00029931		13.284	-0.187397		13.2839	-0.362873
	13.2914	0.00953674		13.2888	0.0370026		13.2923	3.19862		13.2881	-0.552082		13.2908	-0.0598907		13.2915	0.00764704		13.2906	-0.178337		13.2906	-0.354767
	13.2981	0.0198364		13.2954	0.0473022		13.2989	3.19576		13.2948	-0.551748		13.2975	-0.0591278		13.2981	0.0159132		13.2973	-0.169754		13.2973	-0.347137
	13.3048	0.0305176		13.3021	0.0591278		13.3056	3.19242		13.3015	-0.55275		13.3042	-0.056076		13.3048	0.0244856		13.304	-0.160217		13.3039	-0.339031
[truncated: 1,755 more rows]

## Sheet: Supplementary Fig.12a_DP_RMSD
DP_RMSD_1							DP_RMSD_2								DP_RMSD_3
# This file was created Wed May 8 13:00:45 2024							# This file was created Wed May 8 13:18:28 2024								# This file was created Wed May 8 13:37:28 2024
# Created by:							# Created by:								# Created by:
# :-) GROMACS - gmx rms, 2021.4 (-:							# :-) GROMACS - gmx rms, 2021.4 (-:								# :-) GROMACS - gmx rms, 2021.4 (-:
#							#								#
# Executable: /storage/chem/lfsmgr/SRG/GROMACS/2021.4/bin/gmx							# Executable: /storage/chem/lfsmgr/SRG/GROMACS/2021.4/bin/gmx								# Executable: /storage/chem/lfsmgr/SRG/GROMACS/2021.4/bin/gmx
# Data prefix: /storage/chem/lfsmgr/SRG/GROMACS/2021.4							# Data prefix: /storage/chem/lfsmgr/SRG/GROMACS/2021.4								# Data prefix: /storage/chem/lfsmgr/SRG/GROMACS/2021.4
# Working dir: /storage/lfsmgr_grp/lfsmgr/AftB/For_Chelsea/Product2/500ns_1							# Working dir: /storage/lfsmgr_grp/lfsmgr/AftB/For_Chelsea/Product2/500ns_2								# Working dir: /storage/lfsmgr_grp/lfsmgr/AftB/For_Chelsea/Product2/500ns_3
# Command line:							# Command line:								# Command line:
# gmx rms -f md-center.xtc -s md.tpr -o DP-rmsd.xvg							# gmx rms -f md-center.xtc -s md.tpr -o DP-rmsd.xvg								# gmx rms -f md-center.xtc -s md.tpr -o DP-rmsd.xvg
# gmx rms is part of G R O M A C S:							# gmx rms is part of G R O M A C S:								# gmx rms is part of G R O M A C S:
#							#								#
# Good gRace! Old Maple Actually Chews Slate							# Gravel Rubs Often Many Awfully Cauterized Sores								# GRowing Old MAkes el Chrono Sweat
#							#								#
@ title "RMSD"							@ title "RMSD"								@ title "RMSD"
@ xaxis label "Time (ps)"							@ xaxis label "Time (ps)"								@ xaxis label "Time (ps)"
@ yaxis label "RMSD (nm)"							@ yaxis label "RMSD (nm)"								@ yaxis label "RMSD (nm)"
@TYPE xy							@TYPE xy								@TYPE xy
@ subtitle "DPP after lsq fit to C-alpha"							@ subtitle "DPP after lsq fit to C-alpha"								@ subtitle "DPP after lsq fit to C-alpha"
0.0000000 0.0001091							0.0000000 0.0001091								0.0000000 0.0001091
100.0000000 0.1448485							100.0000000 0.1836109								100.0000000 0.2294336
200.0000000 0.2150067							200.0000000 0.2857443								200.0000000 0.2665521
300.0000000 0.1917958							300.0000000 0.2697003								300.0000000 0.3342267
400.0000000 0.2089885							400.0000000 0.2762195								400.0000000 0.3273452
500.0000000 0.2231012							500.0000000 0.2827436								500.0000000 0.3663273
600.0000000 0.1801766							600.0000000 0.3136946								600.0000000 0.3765943
700.0000000 0.2799998							700.0000000 0.2294009								700.0000000 0.3528065
800.0000000 0.2995228							800.0000000 0.2972151								800.0000000 0.3696848
900.0000000 0.3068636							900.0000000 0.2653627								900.0000000 0.4222413
1000.0000000 0.3104246							1000.0000000 0.3234742								1000.0000000 0.4044129
1100.0000000 0.3091465							1100.0000000 0.3305319								1100.0000000 0.4051141
1200.0000000 0.3031572							1200.0000000 0.3219599								1200.0000000 0.5400681
1300.0000000 0.3720748							1300.0000000 0.3030090								1300.0000000 0.5775530
1400.0000000 0.3616022							1400.0000000 0.3096637								1400.0000000 0.5873970
1500.0000000 0.3603600							1500.0000000 0.3494317								1500.0000000 0.5362938
1600.0000000 0.4302733							1600.0000000 0.3390284								1600.0000000 0.4577227
1700.0000000 0.3894669							1700.0000000 0.3055816								1700.0000000 0.5041893
1800.0000000 0.4155007							1800.0000000 0.2772703								1800.0000000 0.4909760
1900.0000000 0.4026538							1900.0000000 0.3452441								1900.0000000 0.4704968
2000.0000000 0.3847988							2000.0000000 0.2947812								2000.0000000 0.4471009
2100.0000000 0.4456163							2100.0000000 0.3373970								2100.0000000 0.4611539
2200.0000000 0.4333417							2200.0000000 0.3725690								2200.0000000 0.4370796
2300.0000000 0.4286153							2300.0000000 0.3513946								2300.0000000 0.5251183
2400.0000000 0.4493665							2400.0000000 0.4800548								2400.0000000 0.5079677
2500.0000000 0.4628308							2500.0000000 0.4482447								2500.0000000 0.5412380
2600.0000000 0.3921743							2600.0000000 0.4264728								2600.0000000 0.5080060
2700.0000000 0.4295324							2700.0000000 0.5050572								2700.0000000 0.5441961
2800.0000000 0.3855909							2800.0000000 0.5524778								2800.0000000 0.5395814
2900.0000000 0.3525007							2900.0000000 0.5304132								2900.0000000 0.6041688
3000.0000000 0.3915525							3000.0000000 0.5845608								3000.0000000 0.6041705
3100.0000000 0.3492064							3100.0000000 0.5608631								3100.0000000 0.6594674
3200.0000000 0.3438648							3200.0000000 0.5271429								3200.0000000 0.6415228
3300.0000000 0.3411224							3300.0000000 0.5457265								3300.0000000 0.6839896
3400.0000000 0.3428056							3400.0000000 0.4861469								3400.0000000 0.6726301
3500.0000000 0.4314656							3500.0000000 0.4623908								3500.0000000 0.6475727
3600.0000000 0.4074063							3600.0000000 0.4556322								3600.0000000 0.6930504
3700.0000000 0.4365510							3700.0000000 0.5866562								3700.0000000 0.6829413
3800.0000000 0.4652276							3800.0000000 0.5886392								3800.0000000 0.6228755
3900.0000000 0.4256479							3900.0000000 0.5555033								3900.0000000 0.6738836
4000.0000000 0.3818991							4000.0000000 0.6469529								4000.0000000 0.6423362
4100.0000000 0.4715605							4100.0000000 0.4898630								4100.0000000 0.6777250
4200.0000000 0.4762168							4200.0000000 0.4697579								4200.0000000 0.6577991
4300.0000000 0.4908639							4300.0000000 0.4800023								4300.0000000 0.6604798
4400.0000000 0.4264532							4400.0000000 0.5572787								4400.0000000 0.6172854
4500.0000000 0.4427001							4500.0000000 0.5415463								4500.0000000 0.5675275
4600.0000000 0.5551224							4600.0000000 0.4949186								4600.0000000 0.5895609
4700.0000000 0.5366535							4700.0000000 0.5014353								4700.0000000 0.5948660
4800.0000000 0.5882934							4800.0000000 0.4175446								4800.0000000 0.5868607
4900.0000000 0.5684670							4900.0000000 0.4675377								4900.0000000 0.5956585
5000.0000000 0.5382081							5000.0000000 0.5228050								5000.0000000 0.6171620
5100.0000000 0.5256806							5100.0000000 0.5340246								5100.0000000 0.6038955
5200.0000000 0.5470671							5200.0000000 0.5434110								5200.0000000 0.5962901
5300.0000000 0.5843393							5300.0000000 0.4729985								5300.0000000 0.5889364
5400.0000000 0.6026098							5400.0000000 0.5219116								5400.0000000 0.6162813
5500.0000000 0.5770516							5500.0000000 0.4698476								5500.0000000 0.5945925
5600.0000000 0.5854879							5600.0000000 0.5697691								5600.0000000 0.5635565
5700.0000000 0.6187080							5700.0000000 0.5961128								5700.0000000 0.5822663
5800.0000000 0.6092868							5800.0000000 0.5934331								5800.0000000 0.5864205
5900.0000000 0.5630430							5900.0000000 0.6305889								5900.0000000 0.5823225
6000.0000000 0.6029297							6000.0000000 0.6337115								6000.0000000 0.5880566
6100.0000000 0.5909211							6100.0000000 0.5023821								6100.0000000 0.5917842
6200.0000000 0.5849223							6200.0000000 0.5250654								6200.0000000 0.5727111
6300.0000000 0.5555740							6300.0000000 0.5185248								6300.0000000 0.6021227
6400.0000000 0.5467083							6400.0000000 0.4501843								6400.0000000 0.5417252
6500.0000000 0.5534973							6500.0000000 0.5115274								6500.0000000 0.5358325
6600.0000000 0.6255033							6600.0000000 0.4633708								6600.0000000 0.6323522
6700.0000000 0.6369877							6700.0000000 0.4305802								6700.0000000 0.6222405
6800.0000000 0.5350319							6800.0000000 0.4420048								6800.0000000 0.5778149
6900.0000000 0.6061139							6900.0000000 0.5391435								6900.0000000 0.6116967
7000.0000000 0.5611425							7000.0000000 0.5748631								7000.0000000 0.5904020
7100.0000000 0.5778711							7100.0000000 0.5782037								7100.0000000 0.5976608
7200.0000000 0.6028100							7200.0000000 0.5917193								7200.0000000 0.6062250
7300.0000000 0.5924616							7300.0000000 0.6303149								7300.0000000 0.6188244
7400.0000000 0.6316274							7400.0000000 0.5930743								7400.0000000 0.5969512
7500.0000000 0.6294361							7500.0000000 0.6236623								7500.0000000 0.6275880
7600.0000000 0.5258103							7600.0000000 0.5998600								7600.0000000 0.6248649
7700.0000000 0.5337787							7700.0000000 0.4886509								7700.0000000 0.6294741
7800.0000000 0.5167432							7800.0000000 0.4907693								7800.0000000 0.6057357
7900.0000000 0.5431136							7900.0000000 0.4776879								7900.0000000 0.6242862
8000.0000000 0.5923691							8000.0000000 0.3739462								8000.0000000 0.6022083
8100.0000000 0.5325784							8100.0000000 0.4407650								8100.0000000 0.5851372
8200.0000000 0.4963697							8200.0000000 0.4646928								8200.0000000 0.6236943
8300.0000000 0.4768292							8300.0000000 0.4270366								8300.0000000 0.5849758
8400.0000000 0.5185495							8400.0000000 0.4791164								8400.0000000 0.6232449
8500.0000000 0.5422512							8500.0000000 0.4964557								8500.0000000 0.6098419
8600.0000000 0.5238486							8600.0000000 0.4895597								8600.0000000 0.6122028
8700.0000000 0.5436360							8700.0000000 0.5243075								8700.0000000 0.5961953
8800.0000000 0.5101981							8800.0000000 0.4170907								8800.0000000 0.6074501
8900.0000000 0.5241742							8900.0000000 0.4607297								8900.0000000 0.6016431
9000.0000000 0.5165606							9000.0000000 0.4862554								9000.0000000 0.6057720
9100.0000000 0.5117563							9100.0000000 0.4648950								9100.0000000 0.6102664
9200.0000000 0.4903806							9200.0000000 0.4984784								9200.0000000 0.6054417
9300.0000000 0.4968617							9300.0000000 0.4876924								9300.0000000 0.6176449
9400.0000000 0.4195990							9400.0000000 0.4706017								9400.0000000 0.5610902
9500.0000000 0.4539418							9500.0000000 0.5719994								9500.0000000 0.5922952
9600.0000000 0.4336872							9600.0000000 0.4598031								9600.0000000 0.5574231
9700.0000000 0.4272757							9700.0000000 0.4949507								9700.0000000 0.5610106
9800.0000000 0.4255987							9800.0000000 0.5016450								9800.0000000 0.6060279
9900.0000000 0.4497347							9900.0000000 0.4622061								9900.0000000 0.6096621
10000.0000000 0.4526371							10000.0000000 0.3610660								10000.0000000 0.5994560
10100.0000000 0.4440529							10100.0000000 0.3569328								10100.0000000 0.6391952
10200.0000000 0.4468223							10200.0000000 0.3215049								10200.0000000 0.6584589
10300.0000000 0.4640828							10300.0000000 0.4017510								10300.0000000 0.6128225
10400.0000000 0.4495592							10400.0000000 0.4061024								10400.0000000 0.6063504
10500.0000000 0.4698298							10500.0000000 0.4065051								10500.0000000 0.6551353
10600.0000000 0.5091146							10600.0000000 0.4150196								10600.0000000 0.6354107
10700.0000000 0.4823011							10700.0000000 0.4068045								10700.0000000 0.6442652
10800.0000000 0.4711507							10800.0000000 0.3690827								10800.0000000 0.6412614
10900.0000000 0.4758419							10900.0000000 0.4169010								10900.0000000 0.6498904
11000.0000000 0.4257189							11000.0000000 0.4143386								11000.0000000 0.6532568
11100.0000000 0.4716803							11100.0000000 0.4022456								11100.0000000 0.7008503
11200.0000000 0.4427599							11200.0000000 0.4532122								11200.0000000 0.6936595
11300.0000000 0.4769502							11300.0000000 0.4139942								11300.0000000 0.6739183
11400.0000000 0.4579792							11400.0000000 0.3870389								11400.0000000 0.6692663
11500.0000000 0.4708909							11500.0000000 0.4257861								11500.0000000 0.6701443
11600.0000000 0.4784451							11600.0000000 0.4300611								11600.0000000 0.6433883
11700.0000000 0.4939113							11700.0000000 0.4567503								11700.0000000 0.6535498
11800.0000000 0.4915383							11800.0000000 0.4243312								11800.0000000 0.6433476
11900.0000000 0.4611281							11900.0000000 0.4105563								11900.0000000 0.6477542
12000.0000000 0.4744501							12000.0000000 0.4255827								12000.0000000 0.6538336
12100.0000000 0.4736836							12100.0000000 0.4164712								12100.0000000 0.6369908
12200.0000000 0.4366862							12200.0000000 0.3989696								12200.0000000 0.6604244
12300.0000000 0.4913208							12300.0000000 0.4405619								12300.0000000 0.6654044
12400.0000000 0.4633576							12400.0000000 0.4733966								12400.0000000 0.6691357
12500.0000000 0.4596651							12500.0000000 0.3853047								12500.0000000 0.6567459
12600.0000000 0.4468469							12600.0000000 0.4074567								12600.0000000 0.6595351
12700.0000000 0.4917947							12700.0000000 0.4173436								12700.0000000 0.6023944
12800.0000000 0.4800139							12800.0000000 0.4475898								12800.0000000 0.6850768
12900.0000000 0.5086536							12900.0000000 0.5195095								12900.0000000 0.6781787
13000.0000000 0.4955783							13000.0000000 0.4620659								13000.0000000 0.6543769
13100.0000000 0.5106374							13100.0000000 0.4937765								13100.0000000 0.6427824
13200.0000000 0.5003384							13200.0000000 0.5280417								13200.0000000 0.6259024
13300.0000000 0.4996287							13300.0000000 0.5102695								13300.0000000 0.6482717
13400.0000000 0.5608538							13400.0000000 0.4704474								13400.0000000 0.6613265
13500.0000000 0.5275706							13500.0000000 0.4959663								13500.0000000 0.6821803
13600.0000000 0.5174904							13600.0000000 0.5032069								13600.0000000 0.6769357
13700.0000000 0.5807856							13700.0000000 0.5133447								13700.0000000 0.6753491
13800.0000000 0.5381671							13800.0000000 0.6827755								13800.0000000 0.6661291
13900.0000000 0.5461956							13900.0000000 0.6649554								13900.0000000 0.7366098
14000.0000000 0.4767434							14000.0000000 0.6870984								14000.0000000 0.7020756
14100.0000000 0.5329303							14100.0000000 0.6575010								14100.0000000 0.6746795
14200.0000000 0.5044672							14200.0000000 0.6420103								14200.0000000 0.6843142
14300.0000000 0.4991554							14300.0000000 0.6632074								14300.0000000 0.6696738
14400.0000000 0.5570403							14400.0000000 0.6581339								14400.0000000 0.6425185
14500.0000000 0.5814825							14500.0000000 0.7007601								14500.0000000 0.6069655
14600.0000000 0.5590751							14600.0000000 0.7353001								14600.0000000 0.6830497
14700.0000000 0.6222894							14700.0000000 0.7531220								14700.0000000 0.6392115
14800.0000000 0.6207315							14800.0000000 0.7235546								14800.0000000 0.6664180
14900.0000000 0.5744671							14900.0000000 0.7569036								14900.0000000 0.6886507
15000.0000000 0.5807479							15000.0000000 0.7576095								15000.0000000 0.6808280
15100.0000000 0.5941350							15100.0000000 0.7333968								15100.0000000 0.6125954
15200.0000000 0.6090890							15200.0000000 0.7277593								15200.0000000 0.5976581
15300.0000000 0.6049337							15300.0000000 0.7108009								15300.0000000 0.6483508
15400.0000000 0.6038356							15400.0000000 0.6914009								15400.0000000 0.5945285
15500.0000000 0.6439804							15500.0000000 0.7300703								15500.0000000 0.6726503
15600.0000000 0.6461557							15600.0000000 0.7238978								15600.0000000 0.6217805
15700.0000000 0.6620054							15700.0000000 0.7111761								15700.0000000 0.5957009
15800.0000000 0.6336711							15800.0000000 0.7369062								15800.0000000 0.5967689
15900.0000000 0.6395447							15900.0000000 0.7409658								15900.0000000 0.6023079
16000.0000000 0.5909413							16000.0000000 0.6971951								16000.0000000 0.6226138
16100.0000000 0.6409984							16100.0000000 0.7046224								16100.0000000 0.5885708
16200.0000000 0.6186062							16200.0000000 0.6791656								16200.0000000 0.6016006
16300.0000000 0.6018994							16300.0000000 0.6973581								16300.0000000 0.6144347
16400.0000000 0.6225294							16400.0000000 0.7370402								16400.0000000 0.5671509
16500.0000000 0.6233984							16500.0000000 0.6899868								16500.0000000 0.5821310
16600.0000000 0.6283371							16600.0000000 0.6947458								16600.0000000 0.5874696
16700.0000000 0.5935352							16700.0000000 0.6847007								16700.0000000 0.5763370
16800.0000000 0.5622736							16800.0000000 0.7106129								16800.0000000 0.6463049
16900.0000000 0.5417163							16900.0000000 0.6836333								16900.0000000 0.6691041
17000.0000000 0.5241845							17000.0000000 0.7276927								17000.0000000 0.6671797
17100.0000000 0.5257134							17100.0000000 0.7224830								17100.0000000 0.6885968
17200.0000000 0.5358791							17200.0000000 0.7317961								17200.0000000 0.6292252
17300.0000000 0.5224824							17300.0000000 0.6899045								17300.0000000 0.6519218
17400.0000000 0.5230114							17400.0000000 0.7037519								17400.0000000 0.6500906
17500.0000000 0.5597383							17500.0000000 0.7281457								17500.0000000 0.6536485
17600.0000000 0.5465409							17600.0000000 0.6896104								17600.0000000 0.6400737
17700.0000000 0.5152098							17700.0000000 0.7079366								17700.0000000 0.6686879
17800.0000000 0.5396470							17800.0000000 0.7026214								17800.0000000 0.6519559
17900.0000000 0.5274090							17900.0000000 0.7077976								17900.0000000 0.6631706
18000.0000000 0.5084952							18000.0000000 0.7069997								18000.0000000 0.6763608
18100.0000000 0.5812815							18100.0000000 0.7060524								18100.0000000 0.6960204
18200.0000000 0.5523072							18200.0000000 0.7461933								18200.0000000 0.6559832
18300.0000000 0.5615494							18300.0000000 0.7303352								18300.0000000 0.6960065
18400.0000000 0.5945743							18400.0000000 0.7086700								18400.0000000 0.6684157
18500.0000000 0.5864258							18500.0000000 0.7320052								18500.0000000 0.6713440
18600.0000000 0.5793481							18600.0000000 0.7414829								18600.0000000 0.6675420
18700.0000000 0.5931197							18700.0000000 0.7164367								18700.0000000 0.6722418
18800.0000000 0.4836127							18800.0000000 0.7516317								18800.0000000 0.6600463
18900.0000000 0.5329787							18900.0000000 0.7666796								18900.0000000 0.6499137
19000.0000000 0.5217363							19000.0000000 0.7714823								19000.0000000 0.6872536
19100.0000000 0.5384791							19100.0000000 0.7375392								19100.0000000 0.6852998
19200.0000000 0.5540761							19200.0000000 0.7386695								19200.0000000 0.7087409
19300.0000000 0.6013813							19300.0000000 0.7683374								19300.0000000 0.6933110
19400.0000000 0.5547936							19400.0000000 0.7120668								19400.0000000 0.7004388
19500.0000000 0.5214283							19500.0000000 0.7092555								19500.0000000 0.6670599
19600.0000000 0.5296775							19600.0000000 0.7443267								19600.0000000 0.7023624
19700.0000000 0.5265077							19700.0000000 0.6843385								19700.0000000 0.6834717
19800.0000000 0.5861140							19800.0000000 0.7357829								19800.0000000 0.7174598
19900.0000000 0.5369936							19900.0000000 0.7624151								19900.0000000 0.7005723
20000.0000000 0.5587694							20000.0000000 0.7485898								20000.0000000 0.6690443
20100.0000000 0.6180218							20100.0000000 0.7172618								20100.0000000 0.7120911
20200.0000000 0.6072724							20200.0000000 0.7476836								20200.0000000 0.7082274
20300.0000000 0.6123612							20300.0000000 0.7614232								20300.0000000 0.7183511
20400.0000000 0.5674725							20400.0000000 0.7270861								20400.0000000 0.7484928
20500.0000000 0.5715123							20500.0000000 0.7512941								20500.0000000 0.7621208
20600.0000000 0.5932191							20600.0000000 0.7438736								20600.0000000 0.7265851
20700.0000000 0.6231377							20700.0000000 0.7275780								20700.0000000 0.7053226
20800.0000000 0.5745953							20800.0000000 0.7506067								20800.0000000 0.7290493
20900.0000000 0.5459031							20900.0000000 0.7230539								20900.0000000 0.6981500
21000.0000000 0.5565053							21000.0000000 0.7212230								21000.0000000 0.7070757
21100.0000000 0.5533077							21100.0000000 0.7257238								21100.0000000 0.7012253
21200.0000000 0.5410882							21200.0000000 0.7286746								21200.0000000 0.7277287
21300.0000000 0.5590472							21300.0000000 0.6518284								21300.0000000 0.6713717
21400.0000000 0.6439157							21400.0000000 0.6692551								21400.0000000 0.6993232
21500.0000000 0.6063802							21500.0000000 0.7426558								21500.0000000 0.6730383
21600.0000000 0.6118919							21600.0000000 0.7647827								21600.0000000 0.6634071
21700.0000000 0.5442871							21700.0000000 0.7166308								21700.0000000 0.6462495
21800.0000000 0.5280709							21800.0000000 0.7355044								21800.0000000 0.7066624
21900.0000000 0.5655615							21900.0000000 0.7117205								21900.0000000 0.6505871
22000.0000000 0.5574986							22000.0000000 0.6982247								22000.0000000 0.7105218
22100.0000000 0.5551371							22100.0000000 0.7273127								22100.0000000 0.6998636
22200.0000000 0.5014363							22200.0000000 0.6997375								22200.0000000 0.6876613
22300.0000000 0.5379032							22300.0000000 0.7036406								22300.0000000 0.6768657
22400.0000000 0.5482954							22400.0000000 0.6968901								22400.0000000 0.6901495
22500.0000000 0.5420737							22500.0000000 0.6672838								22500.0000000 0.6023097
22600.0000000 0.5422366							22600.0000000 0.6934605								22600.0000000 0.6475463
22700.0000000 0.5050304							22700.0000000 0.6886252								22700.0000000 0.6426727
22800.0000000 0.5457472							22800.0000000 0.7071064								22800.0000000 0.6562212
22900.0000000 0.5393204							22900.0000000 0.6785214								22900.0000000 0.6788145
23000.0000000 0.5537130							23000.0000000 0.6808915								23000.0000000 0.5960461
23100.0000000 0.5453576							23100.0000000 0.6866965								23100.0000000 0.6373415
23200.0000000 0.4933314							23200.0000000 0.6749522								23200.0000000 0.6357643
23300.0000000 0.5875261							23300.0000000 0.7550821								23300.0000000 0.6294799
23400.0000000 0.5781420							23400.0000000 0.7229498								23400.0000000 0.6519536
23500.0000000 0.5716923							23500.0000000 0.6992843								23500.0000000 0.6415287
23600.0000000 0.5324141							23600.0000000 0.7018621								23600.0000000 0.6374509
23700.0000000 0.5452481							23700.0000000 0.7050325								23700.0000000 0.6610572
23800.0000000 0.5654164							23800.0000000 0.7053704								23800.0000000 0.6716269
23900.0000000 0.5119124							23900.0000000 0.6908790								23900.0000000 0.6716752
24000.0000000 0.5367117							24000.0000000 0.6809794								24000.0000000 0.6733715
24100.0000000 0.5044697							24100.0000000 0.6898674								24100.0000000 0.6863346
24200.0000000 0.4898289							24200.0000000 0.6471888								24200.0000000 0.6361994
24300.0000000 0.5126287							24300.0000000 0.6614266								24300.0000000 0.6897936
24400.0000000 0.4789056							24400.0000000 0.7102763								24400.0000000 0.7057608
24500.0000000 0.4689422							24500.0000000 0.6646467								24500.0000000 0.7312442
24600.0000000 0.4978494							24600.0000000 0.6772988								24600.0000000 0.6945276
24700.0000000 0.4888146							24700.0000000 0.7033526								24700.0000000 0.6878858
24800.0000000 0.5318488							24800.0000000 0.6900261								24800.0000000 0.7140256
24900.0000000 0.5678311							24900.0000000 0.7033610								24900.0000000 0.7116001
25000.0000000 0.5799420							25000.0000000 0.6898452								25000.0000000 0.7284170
25100.0000000 0.5522293							25100.0000000 0.7027543								25100.0000000 0.7202017
25200.0000000 0.5454468							25200.0000000 0.6625448								25200.0000000 0.6779282
25300.0000000 0.5692601							25300.0000000 0.6535107								25300.0000000 0.6660777
25400.0000000 0.5486055							25400.0000000 0.6667294								25400.0000000 0.6798490
25500.0000000 0.6248124							25500.0000000 0.5936640								25500.0000000 0.6193649
25600.0000000 0.5916043							25600.0000000 0.5826964								25600.0000000 0.6066507
25700.0000000 0.6336469							25700.0000000 0.5923413								25700.0000000 0.6225000
25800.0000000 0.5968988							25800.0000000 0.5845987								25800.0000000 0.6062206
25900.0000000 0.5594612							25900.0000000 0.5732477								25900.0000000 0.6105158
26000.0000000 0.6073563							26000.0000000 0.5724736								26000.0000000 0.5994910
26100.0000000 0.6317473							26100.0000000 0.5768054								26100.0000000 0.5986382
26200.0000000 0.6155585							26200.0000000 0.5656811								26200.0000000 0.5927394
26300.0000000 0.5748610							26300.0000000 0.5141264								26300.0000000 0.5701308
26400.0000000 0.5935513							26400.0000000 0.5549155								26400.0000000 0.5879864
26500.0000000 0.5705997							26500.0000000 0.5686907								26500.0000000 0.6307405
26600.0000000 0.5840813							26600.0000000 0.5243025								26600.0000000 0.6275936
26700.0000000 0.5640789							26700.0000000 0.5687536								26700.0000000 0.6076140
26800.0000000 0.5903057							26800.0000000 0.5412251								26800.0000000 0.6441387
26900.0000000 0.6507388							26900.0000000 0.5830711								26900.0000000 0.6208162
27000.0000000 0.6543638							27000.0000000 0.5287786								27000.0000000 0.6040172
27100.0000000 0.5955300							27100.0000000 0.5260788								27100.0000000 0.6080176
27200.0000000 0.6462201							27200.0000000 0.5420704								27200.0000000 0.6028118
27300.0000000 0.6776887							27300.0000000 0.4577365								27300.0000000 0.6066896
27400.0000000 0.7078112							27400.0000000 0.5016485								27400.0000000 0.6069735
27500.0000000 0.6987282							27500.0000000 0.5295801								27500.0000000 0.6229647
27600.0000000 0.7159938							27600.0000000 0.5014700								27600.0000000 0.5933455
27700.0000000 0.7714545							27700.0000000 0.4753077								27700.0000000 0.6433976
27800.0000000 0.7257601							27800.0000000 0.4639798								27800.0000000 0.6165723
27900.0000000 0.7415867							27900.0000000 0.4985718								27900.0000000 0.6210673
28000.0000000 0.7836351							28000.0000000 0.5124792								28000.0000000 0.6093115
28100.0000000 0.7085112							28100.0000000 0.5166415								28100.0000000 0.5871424
28200.0000000 0.7120242							28200.0000000 0.5212148								28200.0000000 0.5888556
28300.0000000 0.7194108							28300.0000000 0.5419685								28300.0000000 0.6248940
28400.0000000 0.7469035							28400.0000000 0.5160618								28400.0000000 0.6423607
28500.0000000 0.6576481							28500.0000000 0.5304902								28500.0000000 0.5942804
28600.0000000 0.6770596							28600.0000000 0.4191356								28600.0000000 0.6053591
28700.0000000 0.6543987							28700.0000000 0.4560175								28700.0000000 0.6002046
28800.0000000 0.6406104							28800.0000000 0.3147471								28800.0000000 0.5689982
28900.0000000 0.6674285							28900.0000000 0.3617509								28900.0000000 0.6155941
29000.0000000 0.5415859							29000.0000000 0.3399152								29000.0000000 0.5976584
29100.0000000 0.5121788							29100.0000000 0.3628349								29100.0000000 0.5993888
29200.0000000 0.5393003							29200.0000000 0.3188076								29200.0000000 0.6026062
29300.0000000 0.4775698							29300.0000000 0.3034007								29300.0000000 0.5996341
29400.0000000 0.5132827							29400.0000000 0.3242500								29400.0000000 0.5865243
29500.0000000 0.5105137							29500.0000000 0.3540540								29500.0000000 0.6086548
29600.0000000 0.5148275							29600.0000000 0.3295958								29600.0000000 0.5867500
29700.0000000 0.5158392							29700.0000000 0.3166106								29700.0000000 0.6140229
29800.0000000 0.5101191							29800.0000000 0.3547914								29800.0000000 0.6021080
29900.0000000 0.5323594							29900.0000000 0.3457261								29900.0000000 0.5960242
30000.0000000 0.5539814							30000.0000000 0.3723522								30000.0000000 0.5799718
30100.0000000 0.5338125							30100.0000000 0.3508018								30100.0000000 0.5847055
30200.0000000 0.5325198							30200.0000000 0.3662587								30200.0000000 0.6124545
30300.0000000 0.5330695							30300.0000000 0.3555096								30300.0000000 0.6091676
30400.0000000 0.5294263							30400.0000000 0.4087739								30400.0000000 0.6568657
30500.0000000 0.5876489							30500.0000000 0.4007747								30500.0000000 0.6326961
30600.0000000 0.5296355							30600.0000000 0.4268595								30600.0000000 0.6160997
30700.0000000 0.5507516							30700.0000000 0.4706770								30700.0000000 0.6299809
30800.0000000 0.5423407							30800.0000000 0.4571483								30800.0000000 0.6476182
30900.0000000 0.5357043							30900.0000000 0.4803834								30900.0000000 0.6445758
31000.0000000 0.5325412							31000.0000000 0.4281364								31000.0000000 0.6434029
31100.0000000 0.5434493							31100.0000000 0.4544140								31100.0000000 0.6234646
31200.0000000 0.5561162							31200.0000000 0.4527763								31200.0000000 0.6037548
31300.0000000 0.5509064							31300.0000000 0.4296577								31300.0000000 0.6311178
31400.0000000 0.5952943							31400.0000000 0.4504940								31400.0000000 0.6459926
31500.0000000 0.5818553							31500.0000000 0.4596483								31500.0000000 0.6181410
31600.0000000 0.5379178							31600.0000000 0.4459167								31600.0000000 0.6321936
31700.0000000 0.5802687							31700.0000000 0.4299197								31700.0000000 0.6117707
31800.0000000 0.5716851							31800.0000000 0.4248534								31800.0000000 0.6444417
31900.0000000 0.5100619							31900.0000000 0.4418845								31900.0000000 0.6007894
32000.0000000 0.5230616							32000.0000000 0.4245529								32000.0000000 0.6273404
32100.0000000 0.5482185							32100.0000000 0.4354186								32100.0000000 0.6116205
32200.0000000 0.5560061							32200.0000000 0.4412895								32200.0000000 0.6327794
32300.0000000 0.4984891							32300.0000000 0.6464347								32300.0000000 0.6051280
32400.0000000 0.4764448							32400.0000000 0.5920684								32400.0000000 0.6337295
32500.0000000 0.5407059							32500.0000000 0.6013874								32500.0000000 0.6140437
32600.0000000 0.5654132							32600.0000000 0.5679941								32600.0000000 0.6257710
32700.0000000 0.5720431							32700.0000000 0.6086120								32700.0000000 0.6055015
32800.0000000 0.5641863							32800.0000000 0.5900536								32800.0000000 0.5995121
32900.0000000 0.5554487							32900.0000000 0.5793382								32900.0000000 0.6078618
33000.0000000 0.5345359							33000.0000000 0.5958461								33000.0000000 0.5862105
33100.0000000 0.5987208							33100.0000000 0.5727965								33100.0000000 0.5879029
33200.0000000 0.6048836							33200.0000000 0.5122637								33200.0000000 0.5912147
33300.0000000 0.5319070							33300.0000000 0.5268027								33300.0000000 0.5887292
33400.0000000 0.5334279							33400.0000000 0.5509272								33400.0000000 0.6034192
33500.0000000 0.5674056							33500.0000000 0.5339479								33500.0000000 0.5929664
33600.0000000 0.5619733							33600.0000000 0.5041434								33600.0000000 0.6320335
33700.0000000 0.5241641							33700.0000000 0.5013240								33700.0000000 0.6295884
33800.0000000 0.6073909							33800.0000000 0.5748332								33800.0000000 0.6382210
33900.0000000 0.5676627							33900.0000000 0.6129264								33900.0000000 0.6338316
34000.0000000 0.5583894							34000.0000000 0.6673340								34000.0000000 0.5987273
34100.0000000 0.5957147							34100.0000000 0.5923060								34100.0000000 0.5885329
34200.0000000 0.5781900							34200.0000000 0.6419815								34200.0000000 0.6072198
34300.0000000 0.5364082							34300.0000000 0.6382932								34300.0000000 0.6356847
34400.0000000 0.5586904							34400.0000000 0.5817641								34400.0000000 0.5849986
34500.0000000 0.5435603							34500.0000000 0.5979832								34500.0000000 0.5853533
34600.0000000 0.5398391							34600.0000000 0.5647823								34600.0000000 0.6292730
34700.0000000 0.5360405							34700.0000000 0.5068971								34700.0000000 0.5942526
34800.0000000 0.6114045							34800.0000000 0.5198718								34800.0000000 0.6077709
34900.0000000 0.5711823							34900.0000000 0.5484214								34900.0000000 0.6258837
35000.0000000 0.5478232							35000.0000000 0.5166515								35000.0000000 0.6285355
35100.0000000 0.5613555							35100.0000000 0.5808302								35100.0000000 0.6274424
35200.0000000 0.5243847							35200.0000000 0.5420289								35200.0000000 0.6506124
35300.0000000 0.5517610							35300.0000000 0.5898799								35300.0000000 0.6352151
35400.0000000 0.5720564							35400.0000000 0.5702615								35400.0000000 0.6220030
35500.0000000 0.5703227							35500.0000000 0.5320991								35500.0000000 0.6415821
35600.0000000 0.5719227							35600.0000000 0.5308674								35600.0000000 0.6100132
35700.0000000 0.5635488							35700.0000000 0.5050025								35700.0000000 0.6322527
35800.0000000 0.5618511							35800.0000000 0.5267246								35800.0000000 0.6170022
35900.0000000 0.5530947							35900.0000000 0.5414935								35900.0000000 0.6335292
36000.0000000 0.5568928							36000.0000000 0.5646662								36000.0000000 0.6235444
36100.0000000 0.5185746							36100.0000000 0.5542842								36100.0000000 0.6204247
36200.0000000 0.5577909							36200.0000000 0.5863682								36200.0000000 0.6450877
36300.0000000 0.5658685							36300.0000000 0.5694107								36300.0000000 0.6638561
36400.0000000 0.5603544							36400.0000000 0.5748580								36400.0000000 0.6211016
36500.0000000 0.5641497							36500.0000000 0.5708931								36500.0000000 0.6299282
36600.0000000 0.5433456							36600.0000000 0.4846808								36600.0000000 0.6390352
36700.0000000 0.5619882							36700.0000000 0.5426512								36700.0000000 0.6293195
36800.0000000 0.5391267							36800.0000000 0.5264915								36800.0000000 0.6469114
36900.0000000 0.5984080							36900.0000000 0.5119075								36900.0000000 0.6658949
37000.0000000 0.5664309							37000.0000000 0.5345646								37000.0000000 0.6158552
37100.0000000 0.6307280							37100.0000000 0.4956870								37100.0000000 0.6355906
37200.0000000 0.6449991							37200.0000000 0.5422406								37200.0000000 0.6525687
37300.0000000 0.6501949							37300.0000000 0.5439688								37300.0000000 0.6159506
37400.0000000 0.6207927							37400.0000000 0.4991016								37400.0000000 0.6163805
37500.0000000 0.6269139							37500.0000000 0.5240811								37500.0000000 0.5927358
37600.0000000 0.5937920							37600.0000000 0.5078007								37600.0000000 0.6246458
37700.0000000 0.5518989							37700.0000000 0.5279011								37700.0000000 0.6122339
37800.0000000 0.5625815							37800.0000000 0.5482481								37800.0000000 0.5992968
37900.0000000 0.5140709							37900.0000000 0.5359609								37900.0000000 0.6236382
38000.0000000 0.5632135							38000.0000000 0.5594403								38000.0000000 0.6050570
38100.0000000 0.5694708							38100.0000000 0.5544977								38100.0000000 0.6112517
38200.0000000 0.5750545							38200.0000000 0.5128120								38200.0000000 0.5866982
38300.0000000 0.5427135							38300.0000000 0.5413436								38300.0000000 0.6138704
38400.0000000 0.5275162							38400.0000000 0.5413467								38400.0000000 0.6002694
38500.0000000 0.5287662							38500.0000000 0.5424944								38500.0000000 0.6082131
38600.0000000 0.5471433							38600.0000000 0.4977956								38600.0000000 0.6151192
38700.0000000 0.5130827							38700.0000000 0.5214283								38700.0000000 0.6125194
38800.0000000 0.5454435							38800.0000000 0.5184940								38800.0000000 0.6470655
38900.0000000 0.5314629							38900.0000000 0.5478910								38900.0000000 0.6341652
39000.0000000 0.5516376							39000.0000000 0.4854654								39000.0000000 0.6322190
39100.0000000 0.4735881							39100.0000000 0.5050120								39100.0000000 0.6359038
39200.0000000 0.5063605							39200.0000000 0.5106462								39200.0000000 0.6193173
39300.0000000 0.4834823							39300.0000000 0.5407702								39300.0000000 0.6083814
39400.0000000 0.4898175							39400.0000000 0.5020131								39400.0000000 0.5906697
39500.0000000 0.5142745							39500.0000000 0.5171030								39500.0000000 0.5986010
39600.0000000 0.5127354							39600.0000000 0.5528823								39600.0000000 0.5822554
39700.0000000 0.5213668							39700.0000000 0.5302365								39700.0000000 0.5936583
39800.0000000 0.5178366							39800.0000000 0.5435141								39800.0000000 0.5685426
39900.0000000 0.5234328							39900.0000000 0.5103755								39900.0000000 0.5967340
40000.0000000 0.5185764							40000.0000000 0.5273517								40000.0000000 0.5832964
40100.0000000 0.5847092							40100.0000000 0.5247744								40100.0000000 0.6082317
40200.0000000 0.6520661							40200.0000000 0.5657489								40200.0000000 0.6162575
40300.0000000 0.6142382							40300.0000000 0.5155938								40300.0000000 0.6013252
40400.0000000 0.5973536							40400.0000000 0.5927738								40400.0000000 0.5775912
40500.0000000 0.6703756							40500.0000000 0.5433623								40500.0000000 0.6180549
40600.0000000 0.6818669							40600.0000000 0.5372357								40600.0000000 0.6007136
40700.0000000 0.5922577							40700.0000000 0.5739520								40700.0000000 0.6303583
40800.0000000 0.6147034							40800.0000000 0.6609308								40800.0000000 0.6325288
40900.0000000 0.6853697							40900.0000000 0.6279796								40900.0000000 0.6297988
41000.0000000 0.6735442							41000.0000000 0.6614454								41000.0000000 0.6657776
41100.0000000 0.7401531							41100.0000000 0.6788207								41100.0000000 0.6037667
41200.0000000 0.6625063							41200.0000000 0.6891065								41200.0000000 0.5937131
41300.0000000 0.5931771							41300.0000000 0.6636495								41300.0000000 0.6187344
41400.0000000 0.6056967							41400.0000000 0.6956336								41400.0000000 0.6380419
41500.0000000 0.6080000							41500.0000000 0.6804392								41500.0000000 0.6404362
41600.0000000 0.6028645							41600.0000000 0.7966399								41600.0000000 0.6150449
41700.0000000 0.6195619							41700.0000000 0.8068126								41700.0000000 0.6179222
41800.0000000 0.5650528							41800.0000000 0.8417181								41800.0000000 0.6391934
41900.0000000 0.5655412							41900.0000000 0.7805883								41900.0000000 0.6295367
42000.0000000 0.5760903							42000.0000000 0.7879497								42000.0000000 0.6677392
42100.0000000 0.5632522							42100.0000000 0.8816092								42100.0000000 0.6647469
42200.0000000 0.5722548							42200.0000000 0.8541980								42200.0000000 0.6325364
42300.0000000 0.5804111							42300.0000000 0.8545979								42300.0000000 0.6311160
42400.0000000 0.5772499							42400.0000000 0.8310611								42400.0000000 0.6503278
42500.0000000 0.5652736							42500.0000000 0.8158786								42500.0000000 0.6333895
42600.0000000 0.6211036							42600.0000000 0.8722478								42600.0000000 0.6231914
42700.0000000 0.6062919							42700.0000000 0.7664993								42700.0000000 0.6447199
42800.0000000 0.6234087							42800.0000000 0.7557607								42800.0000000 0.6633492
42900.0000000 0.6380144							42900.0000000 0.7175665								42900.0000000 0.6538738
43000.0000000 0.6022110							43000.0000000 0.7384066								43000.0000000 0.6540852
43100.0000000 0.5538759							43100.0000000 0.7590731								43100.0000000 0.6003511
43200.0000000 0.5704091							43200.0000000 0.7317952								43200.0000000 0.6412207
43300.0000000 0.6150255							43300.0000000 0.7280267								43300.0000000 0.6613845
43400.0000000 0.6310840							43400.0000000 0.7876228								43400.0000000 0.6142988
43500.0000000 0.6162728							43500.0000000 0.8139553								43500.0000000 0.6504394
43600.0000000 0.6208503							43600.0000000 0.7752228								43600.0000000 0.6511216
43700.0000000 0.5868154							43700.0000000 0.6241255								43700.0000000 0.6333059
43800.0000000 0.6762636							43800.0000000 0.6374360								43800.0000000 0.6054164
43900.0000000 0.6189348							43900.0000000 0.6568720								43900.0000000 0.6074139
44000.0000000 0.6372355							44000.0000000 0.6643738								44000.0000000 0.6240837
44100.0000000 0.6543907							44100.0000000 0.6222188								44100.0000000 0.6190609
44200.0000000 0.7555635							44200.0000000 0.6355484								44200.0000000 0.6216316
44300.0000000 0.6857147							44300.0000000 0.6087851								44300.0000000 0.6156487
44400.0000000 0.7296236							44400.0000000 0.6513050								44400.0000000 0.6540962
44500.0000000 0.7686995							44500.0000000 0.6346777								44500.0000000 0.6534746
44600.0000000 0.7730179							44600.0000000 0.5908478								44600.0000000 0.6161489
44700.0000000 0.7490173							44700.0000000 0.6021207								44700.0000000 0.5951824
44800.0000000 0.7572969							44800.0000000 0.6121569								44800.0000000 0.6134996
44900.0000000 0.7374637							44900.0000000 0.6084194								44900.0000000 0.6139424
45000.0000000 0.7757363							45000.0000000 0.5586782								45000.0000000 0.6212859
45100.0000000 0.8082930							45100.0000000 0.5463051								45100.0000000 0.6020719
45200.0000000 0.8114692							45200.0000000 0.5995613								45200.0000000 0.5879001
45300.0000000 0.7850394							45300.0000000 0.6303574								45300.0000000 0.5811168
45400.0000000 0.7897556							45400.0000000 0.6433161								45400.0000000 0.5750118
45500.0000000 0.7895285							45500.0000000 0.6788467								45500.0000000 0.6492402
45600.0000000 0.8053498							45600.0000000 0.6188403								45600.0000000 0.6036060
45700.0000000 0.7661905							45700.0000000 0.6146002								45700.0000000 0.6579425
45800.0000000 0.8004856							45800.0000000 0.6477580								45800.0000000 0.6368294
45900.0000000 0.8078492							45900.0000000 0.6542966								45900.0000000 0.6103358
46000.0000000 0.7910903							46000.0000000 0.7232153								46000.0000000 0.6244565
46100.0000000 0.7510923							46100.0000000 0.6702017								46100.0000000 0.6617869
46200.0000000 0.7247043							46200.0000000 0.6389199								46200.0000000 0.6587955
46300.0000000 0.7950832							46300.0000000 0.6278782								46300.0000000 0.6208083
46400.0000000 0.8103939							46400.0000000 0.6684895								46400.0000000 0.6542488
46500.0000000 0.8286636							46500.0000000 0.6896530								46500.0000000 0.6417007
46600.0000000 0.8042846							46600.0000000 0.6944380								46600.0000000 0.6392885
46700.0000000 0.7987238							46700.0000000 0.6481730								46700.0000000 0.6542355
46800.0000000 0.7789269							46800.0000000 0.7156900								46800.0000000 0.6417797
46900.0000000 0.7947968							46900.0000000 0.6245540								46900.0000000 0.6314122
47000.0000000 0.7846088							47000.0000000 0.6119800								47000.0000000 0.6502840
47100.0000000 0.7775676							47100.0000000 0.6200444								47100.0000000 0.6220698
47200.0000000 0.7748461							47200.0000000 0.6266901								47200.0000000 0.6389262
47300.0000000 0.7901648							47300.0000000 0.6645024								47300.0000000 0.6449704
47400.0000000 0.7653310							47400.0000000 0.6561236								47400.0000000 0.6470420
47500.0000000 0.7583603							47500.0000000 0.7023190								47500.0000000 0.6260473
47600.0000000 0.7774599							47600.0000000 0.6749323								47600.0000000 0.6461698
47700.0000000 0.6867164							47700.0000000 0.6298860								47700.0000000 0.6344541
47800.0000000 0.7573046							47800.0000000 0.7043654								47800.0000000 0.6489965
47900.0000000 0.7485214							47900.0000000 0.7148534								47900.0000000 0.6429327
48000.0000000 0.7628406							48000.0000000 0.7053845								48000.0000000 0.6421230
48100.0000000 0.7474759							48100.0000000 0.6631868								48100.0000000 0.5954708
48200.0000000 0.7738165							48200.0000000 0.6947596								48200.0000000 0.6768221
48300.0000000 0.7218721							48300.0000000 0.7077298								48300.0000000 0.6936487
48400.0000000 0.7384229							48400.0000000 0.7187905								48400.0000000 0.6668833
48500.0000000 0.7810828							48500.0000000 0.7223163								48500.0000000 0.6328990
48600.0000000 0.7805607							48600.0000000 0.7645830								48600.0000000 0.6671751
48700.0000000 0.7686243							48700.0000000 0.8153908								48700.0000000 0.6210745
48800.0000000 0.7965513							48800.0000000 0.7607394								48800.0000000 0.6656086
48900.0000000 0.7876288							48900.0000000 0.7936745								48900.0000000 0.6217101
49000.0000000 0.7840691							49000.0000000 0.6529399								49000.0000000 0.6793399
49100.0000000 0.8006806							49100.0000000 0.7284899								49100.0000000 0.6575358
49200.0000000 0.7799805							49200.0000000 0.7223982								49200.0000000 0.6636491
49300.0000000 0.7923059							49300.0000000 0.7263719								49300.0000000 0.6666532
49400.0000000 0.7878479							49400.0000000 0.8911482								49400.0000000 0.6598945
49500.0000000 0.8123701							49500.0000000 0.8635328								49500.0000000 0.6167718
49600.0000000 0.7955883							49600.0000000 0.7876160								49600.0000000 0.6294150
49700.0000000 0.7884824							49700.0000000 0.7522324								49700.0000000 0.6258781
49800.0000000 0.7815356							49800.0000000 0.7892261								49800.0000000 0.5970327
49900.0000000 0.7901182							49900.0000000 0.8015054								49900.0000000 0.5989380
50000.0000000 0.7797738							50000.0000000 0.8372038								50000.0000000 0.6000402
50100.0000000 0.7837160							50100.0000000 0.8543836								50100.0000000 0.6836521
50200.0000000 0.7883919							50200.0000000 0.8723517								50200.0000000 0.6292831
50300.0000000 0.7615513							50300.0000000 0.8633974								50300.0000000 0.6419873
50400.0000000 0.7779831							50400.0000000 0.7616017								50400.0000000 0.6411852
50500.0000000 0.7826588							50500.0000000 0.8102549								50500.0000000 0.6480932
50600.0000000 0.7825463							50600.0000000 0.8006486								50600.0000000 0.5944157
50700.0000000 0.7347127							50700.0000000 0.7938809								50700.0000000 0.6412141
50800.0000000 0.7859712							50800.0000000 0.7635484								50800.0000000 0.6529633
50900.0000000 0.8006616							50900.0000000 0.8288711								50900.0000000 0.6608530
51000.0000000 0.8017813							51000.0000000 0.7666322								51000.0000000 0.6479346
51100.0000000 0.7631188							51100.0000000 0.7756804								51100.0000000 0.6809210
51200.0000000 0.7624552							51200.0000000 0.7515786								51200.0000000 0.6483907
51300.0000000 0.7429952							51300.0000000 0.7971372								51300.0000000 0.6368766
51400.0000000 0.7627574							51400.0000000 0.7382246								51400.0000000 0.6503256
51500.0000000 0.7686958							51500.0000000 0.7840595								51500.0000000 0.6163215
51600.0000000 0.7752547							51600.0000000 0.6998706								51600.0000000 0.6385692
51700.0000000 0.7572209							51700.0000000 0.7426141								51700.0000000 0.6287147
51800.0000000 0.7376127							51800.0000000 0.8385561								51800.0000000 0.6446485
51900.0000000 0.7714466							51900.0000000 0.8052472								51900.0000000 0.6463127
52000.0000000 0.7605258							52000.0000000 0.8058633								52000.0000000 0.6424173
52100.0000000 0.7824104							52100.0000000 0.8198228								52100.0000000 0.6159435
52200.0000000 0.7866135							52200.0000000 0.8128839								52200.0000000 0.6285282
52300.0000000 0.7891714							52300.0000000 0.7808042								52300.0000000 0.6052671
52400.0000000 0.7823607							52400.0000000 0.8095046								52400.0000000 0.6062245
52500.0000000 0.7405228							52500.0000000 0.7743580								52500.0000000 0.6108506
52600.0000000 0.8035913							52600.0000000 0.8384568								52600.0000000 0.6235014
52700.0000000 0.7861703							52700.0000000 0.8402950								52700.0000000 0.6227565
52800.0000000 0.7913218							52800.0000000 0.7985714								52800.0000000 0.5828118
52900.0000000 0.7861632							52900.0000000 0.6785117								52900.0000000 0.5935352
53000.0000000 0.7574852							53000.0000000 0.7424242								53000.0000000 0.5999968
53100.0000000 0.7671592							53100.0000000 0.8277980								53100.0000000 0.6109765
53200.0000000 0.7907661							53200.0000000 0.7761784								53200.0000000 0.6332482
53300.0000000 0.8029550							53300.0000000 0.8134559								53300.0000000 0.6242750
53400.0000000 0.7293137							53400.0000000 0.8019106								53400.0000000 0.6104594
53500.0000000 0.7632362							53500.0000000 0.7622165								53500.0000000 0.5969641
53600.0000000 0.8054018							53600.0000000 0.8314627								53600.0000000 0.5872021
53700.0000000 0.7831716							53700.0000000 0.7715481								53700.0000000 0.5966229
53800.0000000 0.7669683							53800.0000000 0.8154082								53800.0000000 0.5932119
53900.0000000 0.7986545							53900.0000000 0.8250043								53900.0000000 0.5587209
54000.0000000 0.8015170							54000.0000000 0.7738203								54000.0000000 0.5880321
54100.0000000 0.7298350							54100.0000000 0.7962952								54100.0000000 0.5776680
54200.0000000 0.7646708							54200.0000000 0.8481730								54200.0000000 0.5914028
54300.0000000 0.7773399							54300.0000000 0.8763211								54300.0000000 0.5832713
54400.0000000 0.7988036							54400.0000000 0.8472431								54400.0000000 0.5747644
54500.0000000 0.7883103							54500.0000000 0.8382959								54500.0000000 0.5644842
54600.0000000 0.7487166							54600.0000000 0.7820302								54600.0000000 0.5641375
54700.0000000 0.7686816							54700.0000000 0.8021569								54700.0000000 0.6059477
54800.0000000 0.8061765							54800.0000000 0.7829568								54800.0000000 0.5865889
54900.0000000 0.8514057							54900.0000000 0.8192430								54900.0000000 0.6351135
55000.0000000 0.7871658							55000.0000000 0.8085880								55000.0000000 0.6119751
55100.0000000 0.8393753							55100.0000000 0.8487406								55100.0000000 0.5835266
[truncated: 4,449 more rows]

## Sheet: Supplementary Fig. 12a DPA_RMSD
DPA_RMSD_1								DPA_RMSD_2								DPA_RMSD_3
[truncated: 5,019 more rows]

## Sheet: Supplementary Fig.12a Ter-Araf4
Terminal-Araf4 RMSD_1							Terminal-Araf4 RMSD_2								Terminal-Araf4 RMSD_3
[truncated: 5,019 more rows]

[truncated: 6 more sheets: Supplementary Fig.12a Ter-Araf6, Supplementary Fig.12d , Supplementary Fig.13a, Supplementary Fig.13c_apo, Supplementary Fig.13c_Substrate, Supplementary Fig.13c_product]
